# Supplementary material for: A preliminary analysis of genome structure and composition in Gossypium hirsutum
Source: BMC Genomics. 2008 Jul 1;9:314. doi: 10.1186/1471-2164-9-314 (PMC2481271; doi:10.1186/1471-2164-9-314)
Supplement: Additional file 1 — Summary of SSR primers developed from BACs generated from Gossypium hirsutum cv. Maxxa. The data provided all the markers' information developed from 142 BACs generated from Gossypium hirsutum cv. Maxxa. [file 1471-2164-9-314-S1.xls]

## Sheet: Sheet1
Electronic Supplementary Material
Table S1:Summary of SSR primers developed from BACs generated from Gossypium hirsutum cv. Maxxa.
NOTE: ACC: Genbank accession number
ACC	NAU Name	Pol/Mor	Chr	Motif	No.of Repeats	Primer	Primer	Expected PCR Length
AC188018	NAU6124	M		AGA	15	AAAAAGCTGACGGAAGTGAC	ACCACCCTCTCTTTCTCCTT	281
AC187066	NAU6125	M		AT	11	AAAAAGGCATTCAGGTCTTG	AAGCATGGATAGTGGATGGT	292
AC190648	NAU6126	M		TTTTA	4	AAAAATGGAAGCTTTGTTGG	GACATCCCCTAAAATCGTTG	298
AC190263	NAU6127	M		AAACTA	3	AAAACGAAGCTGTTGGAAAG	CGTGATAAAGTGAGAGATGGAA	247
AC187794	NAU6128	P	D11	CTT	13	AAAATGCCGCTAATGCTTAT	TTGGGGAAGTTGAAAAGAAG	245
AC189748	NAU6129	P	D3	TA	10	AAACACCGTTGAAGAGAAGG	GCCAAAGGCTTTACATGTTT	241
AC190279	NAU6130	P	D9	AT	17	AAACAGTCAACGAACCATGA	TTGCTGAAGGCTTTCTTTCT	218
AC184124	NAU6131	M		TCGCCA	3	AAACATATCGCCAGCTAACC	GCGTTTTTATCTCGCTTTGT	258
AC186029	NAU6132	P	A2/A10	CGT	6	AAAGACCAGTGGCATCTAGC	CTCTGAGTCTGAGGGGTCTC	371
AC190773	NAU6133	M		GTCGTA	3	AAAGACCAGTGGCATCTAGC	GAGGACGGAGAAGGTGACTA	192
AC190779	NAU6134	P	A8	CT	9	AAAGAGGAAAGAAGCCCAAC	AGAGGTGGAAGAGGGGTCT	369
AC190279	NAU6135	M		AT	20	AAAGCTGTTTTTGGGAAGTG	TGTATGATGCATGGTTGGTT	369
AC188028	NAU6136	P	D6/D7	GAAAAA	3	AAAGTACTCAGCCACGGAAG	CTGGTTCGCTCATCTCTTTT	304
AC190279	NAU6137	M		AT	13	AAATGGAATGGAATGGAATG	GCATTTCGCATATATCACAGG	261
AC202819	NAU6138	P	D9	CTCCA	4	AAATTTGGAGGCAGATTCAG	ATTTTTGCGGAAAGAAAGTG	297
AC202831	NAU6139	M		CT	21	AACAAGAGAAAAGGGGGAGT	TTTGGATGACTTTTTGCTCA	285
AC190777	NAU6140	M		CTGTAT	3	AACATTCGAAGAGGAACCTG	CTTGAACTCCCGACCTTAAA	323
AC202819	NAU6141	M		GCT	8	AACCATTAACCCATTGTTGG	TGCCCTGTTTGTAAGACTGA	154
AC188141	NAU6142	M		TTTA	5	AACGATTCAATTCGGTAGGA	ATTTGGGACTCTTGGACTGA	213
AC187136	NAU6143	M		TTA	8	AACGGTATTGATTCGTCGAT	CGATCCAATCTATCATGCAA	351
AC194326	NAU6144	M		AT	9	AACTCCCAACCTAAACTCCA	TTCACATGTTTCTGCCTTTG	261
AC187031	NAU6145	M		AT	9	AAGAAGAAGAAGAGGGAAGG	TCGGTGAATATACAATTTCC	350
AC202821	NAU6146	P	D11	AT	11	AAGAGTCGGAGCAAGATTTC	TAAACAATCCCACCCATTTT	211
AC187405	NAU6147	M		AAAACT	3	AAGATGGCTCCCACAATAAA	AAGTGGCCCAAGTTGTAAAG	355
AC202828	NAU6148	M		ATATC	6	AAGCCCTTATAGCTTTCCTACA	TCGGGCCTATATTTTTACCC	196
AC188200	NAU6149	M		TA	16	AAGCCGAAAGAAGAGTAGCA	TCGCTACTTTAGCCATCAAA	178
AC194383	NAU6150	M		TATT	5	AAGCCTAGATTTCACCATTTG	CAGGTATTTCCCCTCCTTTT	186
AC190260	NAU6151	M		AT	20	AAGCTCGAATCTTTGTGTTTG	CTTATCACTTGCACTTCTTCG	239
AC193383	NAU6152	M		AT	10	AAGGAATGGTAGCTGATTGC	AGCAACTACAGTGGTGACATTT	241
AC187478	NAU6153	P	A10	TA	11	AAGGTGTTTTGGATTCAAGC	AACCTTAGGGACCAATGTGA	192
AC197186	NAU6154	M		GAAAAA	4	AAGTACTCGGCTACGGAAGA	TCCTTTTCTTTTTCGCACTC	276
AC185509	NAU6155	M		TTTTAG	3	AAGTGGCCCAAGTTGTAAAG	GCTCCCACAATCAAAAAGAT	340
AC187405	NAU6156	M		TTTA	5	AAGTGGCCCAAGTTGTAAAG	GGCCTTTCAAATGTTTTCC	192
AC185509	NAU6157	M		TTTTAG	3	AAGTGGCCCAAGTTGTAAAG	TAGGCCTTTCAAATGCTTTC	187
AC197184	NAU6158	M		TA	14	AATAATATAGCCCGCAGTGG	TTTCTTTGTCGTGCAAGTGT	283
AC193495	NAU6159	M		TCAT	5	AATATGGGGCTGTCTTGAAA	TTAGGGGACAAGAGCGTATC	271
AC183925	NAU6160	M		CAG	6	AATATTTCGGCACATGGAGA	TGAAGATGATTGAGGTCGTG	321
AC188017	NAU6161	P	D12	CTTTTC	3	AATATTTGCTGGGTTGGAAA	CCAGCAATATGATGATGGAA	228
AC187483	NAU6162	M		CGCCC	4	AATCAAACGGCAAAAGGTAG	AAAGCCCATACAAGAGGATG	300
AC189748	NAU6163	M		AAACAA	3	AATGAAGGAAAGGGCCTACT	AACGGCAATGAAAGAGGTAG	266
AC190648	NAU6164	M		AAT	8	AATGTCATGGAGGTTGGTCT	TGGGAACTTATTTGGAGCAT	286
AC187066	NAU6165	P		CAATTG	3	AATTGCTTTTCTTGCTTCGT	ACGAACAATGGGTCTTGAAT	240
AC197198	NAU6166	P	D4	TTTCTT	3	AATTTACGCGGTAAAATTGC	AAGTCGTTCCAAACATACCC	378
AC193383	NAU6167	M		AAAAAT	3	AATTTTGGTGGCATGAGTTT	AATATGAGCTTGGGCAAAAA	347
AC187066	NAU6168	M		AT	14	ACAAAAGCTAGAGGCTGCAT	ATTCAATCCTTGGCAACTGT	287
AC197198	NAU6169	P	D8	TTTTCT	3	ACAAGGGCTGCTTCATTAAC	AGCTCCACTCACACCTAAGC	285
AC193992	NAU6170	M		AAAGA	4	ACAATGCAACGACAAAAACA	CCTTTCCCCTTTTCATTTTC	180
AC202831	NAU6171	M		TGATTT	3	ACACACTGCCGCTACAAGT	TCAAGTACCAACTAGATCCAAA	383
AC193505	NAU6172	P	A5	AT	16	ACACATGGGGCCTAAATAAA	TGGGCGATTCATAAGTTACA	269
AC194364	NAU6173	P	A13	AC	11	ACACCATAAAAGCCTTGGAA	AGATTATTTTGTGGCGGTGT	186
AC183953	NAU6174	M		AT	11	ACACGAGATCTGGAATAGGC	TTTCGAAGCATGTCGATTTA	219
AC188200	NAU6175	M		AAT	6	ACACGTGGATTGTTATATGT	GGCACAAAAGTACTAAGGAG	261
AC187213	NAU6176	M		AAAAAT	3	ACAGGCGAAGGAAGTAACAG	CGACCCGACTTCTTTAAAAT	167
AC202822	NAU6177	P	A9	TTC	8	ACATACACACACTCGCATCC	ACCCTAATGACCAAAAACCA	280
AC187214	NAU6178	P	D11	TAT	9	ACATCCAACTTTGCCTTTCT	GCTGAGGGTGGAGGATAGTA	167
AC188200	NAU6179	P	D10	AT	9	ACATCGCCGAACATTTATTT	AACCTTATTATGGGCATGGA	170
AC187225	NAU6180	M		AT	12	ACCAAACCACCATTCATACA	TGATTCGTTTTGTGACTTGG	291
AC193495	NAU6181	M		TA	10	ACCAAACCTAGCAACCATGT	ATCCATCTGCTTTCGGTAGA	185
AC202830	NAU6182	M		TAATTC	3	ACCAAGTATCCCAACGGTAA	ATTCTGTTGGGGACAATCTC	229
AC193505	NAU6183	M		ATTTTG	3	ACCACCTTTGGTTACAGAGC	TCCCTTCAAGATGTTGGATT	340
AC187396	NAU6184	M		AAAATC	3	ACCATACTGCCAAGACCAGT	TCCCGATGTTTCTCAATTTT	332
AC187471	NAU6185	P	A6/A13	AAG	6	ACCCAATCCCTCAAGATATG	CCCGATTTTGGTCAATTTTA	248
AC197184	NAU6186	M		CT	15	ACCGACGTCTAAAAAGATGG	TGGCTAGTGATCTCCTCCTC	207
AC187471	NAU6187	M		ATCGA	5	ACCGATTCAAGGTTTGGTTA	TCGATTCGAATTTCATCTCA	182
AC187471	NAU6188	M		TCGAA	4	ACCGATTCAAGGTTTGGTTA	TTATTACGATGGGTGACAGC	263
AC193751	NAU6189	M		AT	16	ACCTCTGTTTCATACTCCTTTT	TCCATTCTGCTCGTAGAGTC	217
AC187061	NAU6190	P		CTG	6	ACCTTCTGTCTCTTGCCTTG	TTCCAGCTCAGAGGAACAAT	167
AC193992	NAU6191	P		AT	11	ACGAAATCAGGAACATGACC	TCAGGAAGATAGGGATGGAA	315
AC184124	NAU6192	M		GAGCCC	4	ACGAACACCTTGCATTGTC	TAACAGCTCTCTGTGCTGGA	199
AC185509	NAU6193	M		TTTA	5	ACGATTCAATTTCGGTAGGA	ATTTGGGACTCTTGGACTGA	218
AC194364	NAU6194	M		AT	13	ACGCACATGCATTTTGTAAT	AAGAAACCAATGGCTCAAAA	241
AC187221	NAU6195	M		ATA	12	ACGCGTATAACAAGGCTTTA	ATTTCCTTGCAAGTCTCTCG	332
AC192229	NAU6196	M		TCTCCA	4	ACGCTCAAGTCCCTCATGTC	AGTCGAGCAGCGTGAGCA	347
AC190660	NAU6197	M		CAATTA	3	ACGCTCTGTAGCAGACACAA	GACGAAGCCCCTAGGTAGAT	212
AC183933	NAU6198	M		CCT	6	ACTCCAAGAAAAGCCGTACC	GCTTCGAGTTCAATCAAGGT	220
AC202828	NAU6199	M		AAT	6	ACTCCCCGTGTTGTTACTGT	TGTAAGGCGATTCGTAGTCA	366
AC187876	NAU6200	M		GCGGCA	3	ACTCCTCGGATGAGGAAGAC	AAAGACCAGTGGCATCTAGC	243
AC188842	NAU6201	M		TG	13	ACTCGCCTTAGGGGATTACT	CGCTAAATTCCATGTTTCACT	375
AC190263	NAU6202	P	A7	AGCCAA	3	ACTGCAATTTAAGCCCAAAG	GCGTTTAAGAGGGAAATGAA	349
AC193514	NAU6203	M		CCCTTT	3	ACTTAGTGTTGGTGGCCTTT	AACCTAATGCGCACTTTTTC	350
AC190263	NAU6204	P		AAAAGA	3	AGAAGACCATGGAAATTGGA	CATTCGATTTTTGTTCAAGC	334
AC187836	NAU6205	P	A4/D5	AT	13	AGACAAGGGCTTGACTTCC	GGAATATTTTGCAGCTCAAGT	229
AC187214	NAU6206	M		AAAAAG	3	AGACCAATAGTTCACAAAACCTC	CATAAATTTTTCGCGGATCT	257
AC197182	NAU6207	P	A5	TTC	6	AGATATTGTTGGGGTCGAAA	CAGAGAAGATGGCAATGTGA	323
AC202826	NAU6208	M		AAT	7	AGATCATGTTCTTGGTGAAGC	CCCCTGGGAGTTTGTTTTAT	271
AC184124	NAU6209	M		ACGACT	3	AGATGGATCCTAAGGGGAAG	GAATTTGAGCTATGCGGAAT	284
AC189748	NAU6210	P	A11	ATT	6	AGCACCTTACCAGAGGAAGA	CCTTGGCCAAATTGTATTTC	293
AC187202	NAU6211	M		ATTTT	4	AGCAGGCAGAGACCATTAAC	TGAGTTTTGATCCAATGGTG	244
AC187396	NAU6212	M		ATATGA	4	AGCATACCGGAGGAAATGTA	GGTTTCCATCCCACTTACAA	228
AC188401	NAU6213	P	D8	AATTAT	3	AGCCAAGGCTTTAAATGACA	AGGAAGACGAAGGGAGAAAG	179
AC188017	NAU6214	M		AATA	5	AGCCATAACTCCAAGGCTTA	CAACACTTCTAAATTTGGGACA	264
AC188035	NAU6215	P	D10	ATC	12	AGCCTCGCTATCATCAAATC	TGCTGCCAGATCAATTAAGA	229
AC187876	NAU6216	M		GT	9	AGCTAGGAAGCAGCTAGTCG	TACTCCGATGAAGCATTTGA	239
AC202823	NAU6217	M		TA	19	AGCTATTCCATACTCGCACA	TCGAGGGAAAAATAAAGTCG	263
AC185509	NAU6218	M		AAAT	5	AGCTGAACCAAGCTAAATGG	TTCGTGAAGTGCAAGAAAAA	386
AC187478	NAU6219	P	D10	TC	20	AGGACAGTTTTGGAAAGTGG	CAGCAGGGGTGATTTCTATC	251
AC197184	NAU6220	M		TTC	6	AGGACTGTTGGTGTGGTTTT	GCTCGTGAACATGAACACAT	284
AC193349	NAU6221	M		GCTCCC	3	AGGAGAAGGGGAAGAAGAAG	CCCCATGTCTCACCTGTAA	273
AC187848	NAU6222	P	D11	ATAAA	5	AGGCACTTCCAAATTCCATA	TCGCGAACGTAGATCAGTTA	244
AC189743	NAU6223	M		AAATA	5	AGGCATGACCACTCTTTCTC	TTTTTGTGCTTGAGTTTCCA	358
AC187470	NAU6224	P	D11	TTA	21	AGGCCATTGTAGACCTCTTG	CAAAGCCAGCATAGCAGATA	207
AC202820	NAU6225	M		AATTAA	3	AGGGAACAATGTCGAAAGAG	TGTTTGATTCCCTGTGTGAG	237
AC188018	NAU6226	M		AAATTG	3	AGGGAAGTAGGGTCAAATCC	CGGAGAATCTTTTTCCTCAA	201
AC187221	NAU6227	M		TTA	6	AGGTCCCAATTATCCTTTTT	GTACAAACCGTTTCAAAGAA	245
AC188139	NAU6228	M		AT	11	AGGTGTTGCTTCCTTAATGC	ATACAAGGTGCCTTTCATGG	223
AC197184	NAU6229	M		CCAGCG	3	AGTACTGGGCGAAGCTCAC	CTCTAGCTCTCTGCCACTCC	230
AC189748	NAU6230	M		CA	13	AGTAGCTCGACCAAACGGTA	GGAAAAGGAAAAGCAGATGA	285
AC189050	NAU6231	M		GGC	7	AGTATCTGCAGCACCCAGTT	ATCTCACCGCCCAAATAATA	337
AC194348	NAU6232	M		TCAGTA	3	AGTCTGGGCTTAATCCCTTT	TAGGGATGGGTGAGTTGATT	226
AC193751	NAU6233	M		AT	12	AGTGCTCGGATCGAAACTAC	ATTTATTGGGCATTGAGGAA	235
AC187812	NAU6234	P	D3	TTTC	6	AGTTCAAACCCCCTTAGGTC	GGTGGCCATAGGCTAAGTAA	183
AC188401	NAU6235	P	D8	AT	9	AGTTGCATGGGAGAACAAAT	ATGCTTCCTAATCGAGCATC	322
AC190840	NAU6236	P		AT	9	AGTTGCCCTGCTGCTATTAC	ACCACAAGATCGAAGATTCC	267
AC193505	NAU6237	P	D4	AT	9	AGTTTATAAAACGTGCTCATGC	GCCCTTTTTCATAACTTTCA	202
AC193751	NAU6238	M		AAACT	4	AGTTTGAAGGTTTGTCTAAGCA	ATTCGTCTTAGGGCATTTTG	280
AC187849	NAU6239	P		ATTAAA	3	ATAACTTCGGCTGGAACAAG	TTGCATGCATTTAAGTTGCT	273
AC187471	NAU6240	P	D4	GAA	19	ATAAGGTCCCCAATGTCTCA	CCCTCTCTCTATTTCGCTTCT	164
AC190660	NAU6241	P		ACGAAA	3	ATAGGGATGAAAACGGTTGA	AACACACCAACCTAGCCAAT	277
AC187405	NAU6242	M		AAAT	5	ATATGGAAATTCAGCCAAGG	GGACGAATCTTTTTGAGGAA	267
AC187405	NAU6243	M		AAAT	5	ATATGGAAATTCAGCCAAGG	TGGGAATGGAAAATGAACTT	284
AC188842	NAU6244	M		GGCCC	4	ATATGGGAGGGTTTGGGTAA	AATATGGGCCTGAAATTTTG	284
AC187810	NAU6245	M		ATT	7	ATATGGGGCTGTTGTGAAGT	ATCATTGCCTTCAAGCTTTC	343
AC188018	NAU6246	M		AAGAA	5	ATCAGACCCTTTCAGTTTCG	CCAGGTCTCTGATTGATTCC	161
AC188200	NAU6247	M		AT	14	ATCCCCAAACCCTTATTGTT	AACCTTATTATGGGCATGGA	186
AC193994	NAU6248	M		ATTTAT	3	ATCCGTTTGTGGAGATTTTT	CCACAACCTAGGGCTTAGAA	288
AC183972	NAU6249	M		TA	12	ATCGAATCCATACGGTGTTT	TGGGTGTTGGACTAGGAGTT	234
AC183972	NAU6250	M		TA	16	ATCGAATCCATACGGTGTTT	TGGGTGTTGGACTAGGAGTT	242
AC190648	NAU6251	M		AT	16	ATCGGGGGAAAACTAAAGTC	GTGTCATCGCATTAAACCAA	321
AC187400	NAU6252	M		AAAT	5	ATCTAAAACCAGTGGCGTCT	TTGAAGATGAGGGGAGAGAG	232
AC187550	NAU6253	M		AAT	6	ATCTGTCACATCCGGAAAAT	CCCCAAAGTCCTCTCCTATT	310
AC187221	NAU6254	M		GAA	6	ATGAACCATCCAAAGGAGAA	ATCACTGGTAGGCGTAGCTC	197
AC202830	NAU6255	M		TA	22	ATGACTGTGCGTGTCATTTT	TCCCTTACTTCCAAGACATCA	261
AC190312	NAU6256	M		AAAAAT	3	ATGAGTTCGGCTCGTTCTAC	TCAAACTGGAAACTGAATCG	221
AC190260	NAU6257	M		CCATTC	3	ATGATTTCGGGACTTCTTCA	GAATGATCTGAATGGTGCAA	221
AC190487	NAU6258	M		TA	19	ATGGACTAGGTGGTGTGCTT	CTTTGGGTACTCGTTCGTTT	261
AC193506	NAU6259	P	D7	TTTATT	3	ATGGAGGATTTTTGGAATGA	GCCAATATTTGGGGTTAAAA	277
AC202823	NAU6260	P	D10	AAATGA	3	ATGGCTTGAGATCCAACATT	CCATTCAACCTTGCTCATTT	270
AC187200	NAU6261	M		TTAAAA	3	ATGGGAAAAGTGGTTGAAAA	AAATAGGACCGTTTGTGACC	314
AC194383	NAU6262	M		TAT	9	ATGGGCTAAGCTGTTTTCTG	TTTTATTTGGTTGGGGGTAA	252
AC193480	NAU6263	P	A10	TCAT	8	ATGGGGCTATCTTGAAATTG	CTCTCTTTGGGTTCTCTCCA	270
AC197192	NAU6264	M		TTCGA	6	ATGGTTACAAGGACCCAAAA	AGTGAGAGAGCATCGCTTG	236
AC193506	NAU6265	M		TTCGA	5	ATGGTTACAAGGACCCAAAA	ATGATGCTAGGTAGGGGTGA	205
AC193321	NAU6266	M		TA	9	ATGTGAAGTTCTTTCGTTCT	AAGCGATAGTCCCGTATAAT	197
AC187810	NAU6267	P	D11	AT	14	ATTACGTGCTTTGTTATGGA	CATATTGAACATGAGTGCAT	279
AC202832	NAU6268	M		TA	12	ATTATGTTGCAAAACGAGCA	TATGACATCCTTGCCTTCCT	237
AC193505	NAU6269	P	D6/D10	TTTTCA	3	ATTCCGATCAGTTTTTGAGC	GCTGAGGGCTGTAATCAGTT	219
AC197184	NAU6270	M		TA	37	ATTGAATCGGTTACGACCAT	GCAGCACACCTGTGAGTAAG	218
AC193940	NAU6271	P	D6	AT	12	ATTGCGTGTGATAAGATTTC	CAGTTATCCTGCCTAATCTCA	296
AC187545	NAU6272	P	A9	ATAG	10	ATTGCTCGAGTGGGTTCTAT	TGTTTGAAATTGTCGGATCT	312
AC193495	NAU6273	M		TAT	7	ATTGGCACATACCCTTTCC	CCAGTGCTAAAAGGAACATAAA	330
AC183925	NAU6274	M		GA	16	ATTGGTTTCTTCCTCCGGTA	AGCTGCAACAACAACAAAAA	155
AC187549	NAU6275	M		ATTTTT	3	ATTTCAATTTGGGGTGTAGC	ATTCATTTGCTTCCAAGCTC	282
AC193495	NAU6276	M		(TTTTGA)4c(TTTGAT)5(TTTGTT)3		ATTTCGGGTTTTCAACTCAA	TCAAAAGGGGATAACAAGGA	294
AC188760	NAU6277	M		AAATTT	3	ATTTGGACCGGCTAATAACA	TGATTTAATGGCCAAGATCA	276
AC187405	NAU6278	M		AAAT	5	ATTTGGGACTCTTGGACTGA	ACGATTCAATTTCGGTAGGA	218
AC190279	NAU6279	P	D9	AT	10	CAAAACACCATTTCAGCATC	TGGTTGAGATATGCCCTAAA	299
AC190777	NAU6280	M		TAA	14	CAAAGCTACACTTTCATAAC	TCAATGTCTACATGGACTAA	153
AC193994	NAU6281	M		AT	22	CAAAGCTCCATTTCCATTTT	TGTGTGTGTGTGTGTGTGTG	304
AC187470	NAU6282	P	D11	TTA	6	CAAAGGGCTAAAATACGAACA	AACGAAAGAAAGTTCCGTTATC	281
AC202826	NAU6283	M		ATGA	5	CAAAGTCACGAGATCCCTCT	GAACACCTTTGTGAAATAGGC	307
AC202829	NAU6284	M		TTTTCT	3	CAAATGCGCAGTTTCTCTATT	GGAAAAGGAAGAAAGGGAAT	219
AC193994	NAU6285	M		ATTTTG	3	CAAATTCACCTTTGGTCACA	CCCAGAAGGCTCTATGAAAG	292
AC202817	NAU6286	P	D4	TA	9	CAACCCAATACAAAACATGG	AACAAATGCTCCAACCAAAT	233
AC183925	NAU6287	M		CAT	6	CAACCTGGTGTTTTGTGAAA	TCCCCTTTTACGTCTGTCTC	392
AC188035	NAU6288	M		AT	21	CAACGCTCAAAAATCCATTA	TTTCATGATCTGATGCGTTC	190
AC202821	NAU6289	P	D11	AACCCT	3	CAAGAAACCTAATCCAGTTTTG	CCCGTGTCTCCTACGATTAG	174
AC188141	NAU6290	M		TTTA	5	CAAGACACCAAATCTTGCAG	ATTTGGGACTCTTGGACTGA	227
AC202820	NAU6291	M		TTTTCT	9	CAAGATGTCGCTTACCCTTT	AAGGGGGTCAAAATCAAAAT	258
AC197187	NAU6292	M		AT	10	CAAGCACTTCGCAATTACAG	CTGGTATCCGAGCATAGGTT	283
AC188200	NAU6293	M		AT	16	CAAGCTAGGAACTGCAACCT	CTTCAGCGAGAAGGTGATTT	173
AC187578	NAU6294	P	A7	GAT	7	CAAGTCATTCATCACGAAGC	TTCACAGAAAATGGCTACGA	233
AC189743	NAU6295	M		ATTTTT	3	CAAGTGCTATGGATGGAGAG	CCTAAATCTTGATACCATGTTG	336
AC193994	NAU6296	M		TTTTCA	3	CAATATTTGAGCCGTCCTTT	CTCGGATCCAGTCAAGAAAT	210
AC197181	NAU6297	M		TTCTTT	3	CAATATTTGCACCAGCAGAC	TTTTGCTGATCAAGAGGACA	165
AC188140	NAU6298	P		AATTAC	3	CAATCCTTAGCACAAATAACCA	TTGGGGAAATGACAAAAGTT	298
AC194383	NAU6299	M		AAAT	5	CAATGGTTTGAGTTTGGACA	TATCTTCCTCATTCGGGTGT	299
AC187838	NAU6300	M		AT	9	CAATTCCTCCTGCAAATTCT	GGTCAGAACATCATCCACAC	307
AC193383	NAU6301	P	A11/D11	TTATAT	3	CACAAATGCAATCCATCATT	TGGTGTACCAACCAATACCA	186
AC197184	NAU6302	M		GTAT	5	CACAAGACAATGCTGGATGT	ACCAGTACTTTGCCATGGAT	190
AC187400	NAU6303	M		CT	10	CACAGCTACACCCCATTGTA	AACCGACCAGTGAATTTGTT	341
AC187848	NAU6304	M		ACAAAA	3	CACATAAAGATGAGTTACCAGA	GAGAGTGGCCAATTTGTT	258
AC188200	NAU6305	P	D10	AT	17	CACATCCCCGAACACTTATT	AACCTTATTATGGGCATGGA	187
AC190648	NAU6306	M		(ATTTTT)4(TTTTA)6*		CACATGGAGCGATTCAAATA	ATGGATATGGCTGTTTGGTT	385
AC187400	NAU6307	P		AT	9	CACATGTGTGCGTGTGTATT	GTGAGAGCGTGCGTATGTAT	190
AC187876	NAU6308	M		CTGCA	4	CACCAAGAACTGCAAGACAG	GTACGTGTGGGTGCTCATC	259
AC190648	NAU6309	M		AT	12	CACCATTTCTTTCTCGCTCT	CAAAGGGAAAGGTTGAGCTA	183
AC187472	NAU6310	P	D7/D8	GAT	12	CACCTGCATTTGTTGTGTTT	GACATGGCAGTCCAAGTGTA	241
AC188142	NAU6311	M		TTTCTT	4	CACCTTCATCTTTTTCGCTTA	AAATTATTCGGCCACAGAAG	334
AC187473	NAU6312	M		TTTTAT	3	CACCTTTCATGCTGCTACTG	TTCGTAAGAATGAGGCATTG	232
AC197182	NAU6313	M		TTA	7	CACGATTTAGTCCTTTTC	TGTATATGTACATGGGTGT	229
AC187400	NAU6314	M		ACT	6	CACGCTCTCACACACACATA	TAAACATTCGAGACCTGGTG	174
AC190836	NAU6315	P	D11	(CT)15(AT)11		CACTCACAAAATGTCCCTCA	CGGTTGATTCAAGCCTTATC	235
AC187225	NAU6316	P	A2/D2	AT	16	CACTCTTACCAAGCAAAGCA	CAGCGGTTGTAAAGAAGGAT	355
AC194354	NAU6317	M		TA	10	CAGGATCCTAAACGTTGGAC	AACCAATGCCTTACCTCTTG	302
AC187836	NAU6318	P	D5	AT	9	CAGTGGGACAACAACAAAAA	TGAGAATGATGAGGACGATG	298
AC187876	NAU6319	M		(GAC)7ga(TGGCGC)3		CAGTTGGACCATCTACAGCA	TAGTCTTACCCTTGCCCTTG	274
AC184124	NAU6320	P		GAGGCA	3	CATAGAGGGGATGACTGGAC	GATGAATGGCCTTTGAAAAC	304
AC187838	NAU6321	M		TAT	6	CATCAAAGGGAAAGGAGAAG	CCATTCACAATTCGATTCAA	265
AC187550	NAU6322	M		AAAAAC	3	CATGAGATACCCCCACACTT	AACCGTAAATATTGTGCTCGT	264
AC188026	NAU6323	P	D9	TA	26	CATGAGGGTTGAGAACATCA	TCCCTTATCCGAGTTTTCAG	340
AC189050	NAU6324	M		TGTT	5	CATTCGCATGGTGTAATGTT	TCCCATAGAACTCGAAGAGC	172
AC202830	NAU6325	M		GAAAA	4	CATTCTCCCAAATCGAGAAC	GCAAATTGCTTGGTTTATGT	273
AC193495	NAU6326	P	D7	ATT	8	CATTGGCCCTTATTTTGTTT	GCCCACTGTAACTTGGACTC	326
AC197182	NAU6327	M		AGTATT	3	CCAAAATAGTTTGTCCACCA	TTGCGTTTTTAGGCCTATTC	239
AC187202	NAU6328	M		TA	19	CCAAAATGCCTCTGAACTTT	GATGCTACTCACACGAGCTG	338
AC187221	NAU6329	M		AAAAG	4	CCAAACCTAGCAAAGCTCAT	GTTGTCTTGGCTCGTTCTTT	262
AC187838	NAU6330	P		AAAT	5	CCAAATTTCCTACGACCAAC	AGACTTCGACAGATCGGTGT	216
AC187801	NAU6331	M		TA	11	CCAACAACTATCCCGATCTC	TTCACAAGCACATACCAAGC	222
AC197194	NAU6332	M		AT	9	CCAACGCTTAGTCCAAGAAT	CACAAGTTGCTGTGAAAAGG	305
AC193992	NAU6333	P		AATAA	4	CCAATGGAGGCGAGTACTAA	GCTGACTCGTTATGTTGGTG	313
AC193383	NAU6334	P	A11	TGTTTT	3	CCAATGGCATCATCATCTTA	TTCCTGTTACTTGCACTCCA	256
AC187548	NAU6335	M		CT	11	CCAATTGTTATGAGGCTGAA	TCTGCTCATGGAATTGAAAA	214
AC187876	NAU6336	M		TTTAT	4	CCAATTTGATTTGGTGTTCA	TTCATGGAAGTGTTTTTGGA	343
AC193514	NAU6337	M		TATT	5	CCACCCATGATAGAGAAACC	ACAACCTCCACCATCATTCT	317
AC190660	NAU6338	M		TA	9	CCACCCTTACTTCTGTGCTT	GCGGGAAAGTAAAAAGGTTC	354
AC187550	NAU6339	M		AAAT	8	CCACGTTTCCTTCAAAGTCT	ATCCATATTGGTTTGGCACT	210
AC193506	NAU6340	P		TTTATT	3	CCACTTGCACCTACAAAAGA	TGCCGGAAATAAGTAAAACC	275
AC193505	NAU6341	M		ATGATA	7	CCAGCTAAAAGGGAAATCAA	TTCAGTTGTGAAATGTCTTGC	250
AC187200	NAU6342	M		TGT	11	CCATATGAATGTTTGCAGGA	GACTCGTAGTAGGGGCACAC	233
AC190814	NAU6343	M		AAAAG	4	CCATGAGTTTGATCCTCTCC	TGTGATTGAGTGGTGTAGGG	333
AC188199	NAU6344	M		AGA	6	CCATTATAAGGTCCCCAATG	CTAAACACAAATTTCTCCTTCC	199
AC189743	NAU6345	M		AATTAA	3	CCATTTTTGTGTTAGTGGACA	ATGCTTCAAAGCCCTAAATG	182
AC197192	NAU6346	M		AAAAT	4	CCCAAAGTAAAGGCATGAG	TTACAAGAAAAGGGCAAGAGA	225
AC193994	NAU6347	P	D6	CTT	12	CCCAATTATTCACCTTCCAG	GCAGCAATACAAATGCAACT	209
AC190773	NAU6348	M		GCTCTC	4	CCCCATTGTACACCTAGACC	TTGCAGTAGGGGGTTACAAG	160
AC194326	NAU6349	M		AAAAG	5	CCCCCTATCAAACAGAAAAA	TTTATTTTGAGCAGGGGAAC	176
AC194383	NAU6350	M		AT	22	CCCCTATCGCAGAGTAACTT	TTTGTGGGATGGGTAAGTCT	204
AC188199	NAU6351	P	D1	TTTCTT	3	CCCCTCTCTCTCTCCTTTGT	TACGAACACACACACGTGAA	226
AC188200	NAU6352	M		AT	13	CCCCTTCCTGACATAAAGAGT	AGGGACAAATTCATAACATGC	286
AC193383	NAU6353	M		TAAAAA	3	CCCGAAATATGAGCCTAAAA	AATATGAGCTTGGGCAAAAA	275
AC187882	NAU6354	M		AACCCT	3	CCCTAAACCTAAAAACACCAA	AAAATGGGCTCGGTAAATAA	197
AC193514	NAU6355	M		TAATTA	3	CCCTGGTTTATGTCTACAGC	GTTGTGTTCTCATGTCATATTG	271
AC187136	NAU6356	P	D3	AGA	6	CCCTTGGATGAAATAACCAC	GCCTTGGTTGTTTGGAATAC	302
AC193994	NAU6357	M		(CA)27(TA)27		CCGAATTAATCAATGCAACTC	GAGAGGAGGAGGAGGACAAT	332
AC187876	NAU6358	M		CACCAG	3	CCGAGATTCAAACATGCTCT	TCAGGTTTAGCTTTGGTTCC	352
AC187794	NAU6359	M		AT	10	CCGCATTTCTTCGTCTACTT	AGGATATTCAGCCTCATGGA	354
AC194383	NAU6360	P	D10	AT	10	CCGCCTCAAAAGGAATAATA	AGGACAAATTTAACCCCAAA	252
AC193349	NAU6361	M		AT	10	CCGGAGAGAGGTGAAGATTA	ATGGACCGATCCTTGACTTA	300
AC202828	NAU6362	M		TTTTTA	3	CCGGCCCGAATATAATAA	AAATATGGGCCTGAATTGC	187
AC187810	NAU6363	M		CCGGG	4	CCGGCCCGAATATAATAAA	AATATGGGCCTGAAATTTTG	190
AC202822	NAU6364	M		AAATAA	3	CCGTGACACTAGTACAAGGA	TCATTCAAACAACGTATTCC	331
AC189931	NAU6365	P	D10	TAT	13	CCGTGCAACACTTTGTATGT	CATCATTCCGTGAAATCGTA	387
AC197190	NAU6366	M		AT	13	CCTAAACCTTTGGCCAATTA	CGAGCTTACTCATCGGATTT	215
AC187473	NAU6367	M		AAATGT	3	CCTCGAGCCCAAAACTATAA	TCCAACCTTTCTTGGGAAT	223
AC187396	NAU6368	M		TA	9	CCTCTTCTCGTCATCTCCAT	AGAAACAAAACCCCAAATCA	216
AC193994	NAU6369	M		AATTA	5	CCTTCCTTTGATGGTAATTATG	GCCATTCATTGAAGAAGACC	262
AC202831	NAU6370	M		AAAAT	4	CGAAACTCCCCATGTATTTC	ATTGCATTCCAAGGTTTAGC	299
AC187549	NAU6371	P	A3	GT	9	CGAACATAATGGTTTGTGGA	AGAAGGATCGCATTCAAAAG	270
AC187145	NAU6372	M		GAAAAA	3	CGAACGTGTTTTGAGAGTGT	TCATTTCTTTTGCACTCTGG	345
AC187478	NAU6373	M		TTTAGT	3	CGAATTAACCGGATTACCTG	CACCTAAACCCAATCCAAAC	224
AC190840	NAU6374	M		AAAAAC	3	CGACAGTTAGCAAATTCGTG	ATTCTTTAGGGCGGACTTTT	365
AC193994	NAU6375	P	D7	AT	10	CGACGTTCAAAGAATAAACG	GAAATTTTCCAATCCATGTG	252
AC193517	NAU6376	M		AG	9	CGAGAGAGGTGTGTCTCAAA	ATGCACACCAGAATGACATC	282
AC188842	NAU6377	M		AAGAGA	3	CGAGCAGTTGTGGTTGATAG	TTCAACGATACAGGAAGAGAA	281
AC194364	NAU6378	P	D13	TTTTAA	3	CGAGGTTTATGGGATTTTGT	CTGAAATCAAATTGCCAGAGT	238
AC187471	NAU6379	P	D6	TGAT	5	CGATATGAGCTGTCAGTTGC	GCTCATGAGGAGGAAGAAGA	399
AC188840	NAU6380	M		AT	21	CGATCACATATCGAGCACAT	CGCGAGTGTGAATAACTCAA	255
AC187471	NAU6381	M		TGAGCC	5	CGATTTGCAGACATCGTTAG	GCCGAGAGGAGTGTTGTACT	365
AC190260	NAU6382	M		AT	9	CGCACACATATTGACTGTTG	AAAAACATGGATGCTGCTTA	249
AC187471	NAU6383	M		AAAATC	3	CGCATATGAGATGAAAGTGG	AAAGCAATGCCCATTAGAAG	360
AC193751	NAU6384	M		AAAACA	3	CGCCACTAATGATTGACTTT	AGTGTTTTGGGTATATGACTGA	306
AC190648	NAU6385	M		AT	10	CGCCATTCAGCTTCTTTTAT	TGCTTCGGTGTATCATTTTG	264
AC188026	NAU6386	P	D9	AAATAG	3	CGGCAAACTACTGCTCTGTAT	GAACAGGGGCTACATTCAAG	202
AC197194	NAU6387	P	D6	AC	9	CGGCTTCATATTTTTCAGGT	TCAATGAGCGGTAGTTGAGA	213
AC187214	NAU6388	M		ATAAA	4	CGTGGCACATGACATATTTT	TCTTCTCCCTTGCTGATACC	171
AC190805	NAU6389	P	D8	AT	11	CGTTAACAGCATCCGACTTT	GTTATCAACGGCAGAGGATT	198
AC193383	NAU6390	M		AG	18	CGTTAACATGGTTACGTGGA	AAAAAGGGGAAGAAGAGGAA	195
AC184124	NAU6391	M		CTGC	5	CGTTTGAGCACATAAACGAG	CGTCTGAGCTGTAGCTGTGT	261
AC194364	NAU6392	M		TGA	8	CTAACCTCGCACATTTCCTT	GCTGCAACAATCTACTGCAC	302
AC202826	NAU6393	P	A10	AT	11	CTACACATCTAACATTACCATC	CTTTTCTCTAAGGCTTTTGT	213
AC188200	NAU6394	M		TA	9	CTATGGTTTATGCGTCCATT	AAAAGGACAAAAGCAGAGAT	180
AC188037	NAU6395	M		TCT	9	CTCAAAGATCTGGACGAGGT	ACCACAGATTGGGACCTCTA	233
AC187220	NAU6396	M		AAAAT	4	CTCCAAGAATCGTACCCAAG	TGATTGAGCAAGAAAACCTG	261
AC188035	NAU6397	M		TA	14	CTCCACCACAACGTACAAAG	TGTCGGGAAAACTATCGAAT	180
AC193940	NAU6398	P	D6	AG	13	CTCCAGTCTCGTGTTCCTCT	CAGTTACCTGGAAGCGATCT	393
AC187470	NAU6399	M		AT	15	CTCCGAAGAGCTAGTCCAAC	CGTTGCTGCAATTTAGTCTG	300
AC187876	NAU6400	M		ACTGA	4	CTCCTCCTTCACCTTCTTCA	ACGAGGTACTGGAGGAACG	275
AC194364	NAU6401	M		(CA)9(TA)22		CTCTCCATCCCAACCTTTTA	GCAAAAACCAAGTGTGAATG	330
AC183933	NAU6402	M		CAT	9	CTCTGCCTCTTTAGCCTCAG	GCACTGAGGAAGAGGATGAT	226
AC187400	NAU6403	M		CTG	6	CTCTTGCCTTGATTCTGGTT	AAGAAGAGGAAGACCCCTGT	315
AC183953	NAU6404	M		CTG	6	CTCTTGCCTTGGTTCTGATT	AAGAAGAGGAAGACCCCTGT	309
AC190660	NAU6405	M		CGC	6	CTGATCCCCAGACTTTTGAC	GTGAAGCCGTTCAAGAGC	192
AC197182	NAU6406	P	D5	GGGGAG	3	CTGATGGATCTGAGCTTGTG	GGGGAGAATTGATGGAAGTT	264
AC197184	NAU6407	M		CAG	6	CTGATGTGTGGTTGCATTCT	TCTCTATCATCGCACTGAGC	381
AC183933	NAU6408	M		TA	15	CTGCATGTGACAAGGAAGAC	AAGTTGTTTGTTGGCAAGGT	217
AC193486	NAU6409	M		TTTTTC	3	CTGGAAATCCCTTCTCCTTT	CTATAAGTTCCGGAGGATCG	232
AC193495	NAU6410	M		GAA	6	CTGGCCTGTTTCATAATTCC	TGATGATTTCCATCCCTTCT	167
AC202826	NAU6411	M		AG	36	CTGGGCACCTTTGTTTATTT	GCTTCCAACATCTCTTCCAA	245
AC197184	NAU6412	M		AGCTG	4	CTGTAAATGCAACGCAGAAC	TCCAACGCTGTGTAGAAAGA	306
AC193349	NAU6413	M		AAAATA	3	CTTAATTCCGAGGGCATAAT	CCTGCCCACTGCTAAGTAA	233
AC190777	NAU6414	M		ACAGAT	3	CTTGAACTCCCGACCTTAAA	CCTATCGACGAGATCGAGTT	355
AC190814	NAU6415	M		AT	22	CTTGATGGTATGAGGGTTA	CATATACATTCCAACTCACA	261
AC187549	NAU6416	P	D2	AG	11	CTTGCAACCTTCTCTCCAAT	TCCACCCTTTCTCTTGTTTC	249
AC193940	NAU6417	M		AT	11	CTTGCATACTTTCGAATTCAC	TCAGGTATATGCGGTTGTTG	335
AC193480	NAU6418	P	A9	TTAA	8	CTTGTAGCGGATGTTCTGTG	TTTTATGCAAGAATGGCTGA	277
AC188200	NAU6419	M		AT	10	CTTTCCAGAATCAGCCGTAT	ATTTGCCAACTTTTGATGGT	152
AC187400	NAU6420	M		CTATTT	3	CTTTCCTGTTTCCAGCACTT	CCCCACCTCATAAGACATTT	354
AC187876	NAU6421	M		TGCTGG	3	CTTTCTGGATTGATCCCAAC	AATGTTTTGGCACATGGAG	252
AC187876	NAU6422	M		TGCTGG	3	CTTTCTGGATTGATCCCAAC	AGCCACCTCATGGACATCT	276
AC187876	NAU6423	M		CGTGGT	3	CTTTCTGGATTGATCCCAAC	GAAGCTTGACGACGTAGGTT	320
AC187876	NAU6424	M		CGTGGT	3	CTTTCTGGATTGATCCCAAC	TGACGATGTAGGTTGTCGTC	314
AC192229	NAU6425	M		GAC	6	CTTTGAGTCTGAGGGGTCTC	TCTACAAGACCAGTGGCATC	366
AC194364	NAU6426	P	D13	TATTTT	3	CTTTGATTCTTTGCCAGCTT	ATATGAGATGCGTGTGAACG	341
AC202827	NAU6427	M		TTTATT	3	CTTTTCCCTTCGAAAGTCCT	GTTCGATTGGGGTGTTAGAG	253
AC194383	NAU6428	M		TAT	15	CTTTTGGAGCCACATTCTCT	GGGTTTTCAGATTGATTTGG	327
AC202826	NAU6429	M		AT	9	GAAACGCCGCTAAATTTCT	ACGGCCATTTGATATTTTTG	225
AC187578	NAU6430	P	D7	TTA	14	GAACAATTGTCGGGATTTTC	CTCACCGGCTCACTATATCC	376
AC187810	NAU6431	P	D11	AATTAT	3	GAAGTGTTGGAAATTCTATTGG	GGGTTGGGGAAGCATTAT	397
AC193505	NAU6432	M		TA	12	GAATCGTGGAAGGTATACAAA	TCCTGTTTTGTTGTTTTAGC	298
AC197184	NAU6433	M		TA	17	GACAGATGGGCACATGAATA	AGCCGCTACGTACTACCACT	252
AC187810	NAU6434	M		TA	10	GACATGACAAAGGTTCACGA	GGTTCAATAACTCACTTATGATGG	193
AC187214	NAU6435	M		CCT	7	GACATGGCTGCCTACTATCC	AAGGAATATGAGGGGAAAGG	210
AC187546	NAU6436	M		AAAAAT	3	GACCTGCAACAATCCCTAAC	GGTATCAGTTTCAGGCCATT	324
AC188028	NAU6437	M		CGGGC	4	GACCTGGCCCAAATATAATAAA	TTTTTGGTCCGACTCTTAGG	232
AC193480	NAU6438	M		CTTTTT	3	GACCTTTTTCTGGGTTTTCA	AGGGGGACTAGGTATCGAAG	289
AC190660	NAU6439	M		TAATTG	3	GACGAAGCCCCTAGGTAGAT	ACGCTCTGTAGCAGACACAA	212
AC190260	NAU6440	M		CAAATC	3	GACGAGCAAGAGGACGTTAT	TGCAAACCATCAAACTGAAC	258
AC187882	NAU6441	P	D6	TGCA	5	GACTAGCTTCCGACCACAGT	CCTCCTCCCTAGACTTGCTA	242
AC190260	NAU6442	M		TTATA	4	GAGAAGGCCAACAACTCAAT	GCAGGACGTGTTTTCTTTTT	300
AC184124	NAU6443	M		GCGCCA	3	GAGACGCTCTGACTTCCATT	CGTTTATGTGCTCAAACGAC	271
AC187214	NAU6444	P	D11	AG	19	GAGAGAACATTTGGGTGAGG	TCGCAACAAAACCCTAAAAT	288
AC194326	NAU6445	M		TATT	5	GAGCATTGGATCTCCGTTAC	GCCAAGGGTCTTTATTTGG	263
AC193495	NAU6446	P		TGC	6	GAGTAACTTTCCCGAGTGGA	ACCCATCTGCTACCAAAGAG	265
AC190656	NAU6447	M		AATAT	4	GATAACTTGAGTTCTACCTT	TGTGTTACGGACTTTATG	386
AC188200	NAU6448	P	D10	AG	9	GATCAAAGATTGGTCCCTTG	GGCTAATAAAGGCCATTGAA	217
AC188200	NAU6449	P	D10	TA	17	GATCAAAGATTGGTCCCTTG	TGCTGCTCAAAATGAAAAGA	163
AC188200	NAU6450	M		(TATG)12tac(GTAT)5		GATCAGTAACCTCCGTCACC	GGAAGGCGACCTTAACACTA	307
AC187801	NAU6451	M		AAAAAG	3	GATCCTTCCCACACAAAAAG	TTCGGGTTTTCAACTCAAAT	262
AC194326	NAU6452	M		TATT	5	GATGGATCACAATCCCAAAT	ATATAGAAATTCGGCCAAGG	227
AC189748	NAU6453	M		CATAT	5	GATGTTGGGAAAGTGCAAAT	TACTCGACCAACCTGCTACA	189
AC197190	NAU6454	M		TATTT	4	GCAAAAACGCCACTAAAAAC	CGACAACTTGAGTTCTAACTTTTG	273
AC202821	NAU6455	M		ATTCG	4	GCAAGCAAAGAAGCTAATCA	ATGATTTAGGGGTGAGCATC	322
AC186029	NAU6456	M		GCCTCC	3	GCAGCCGTTACTATGACCTC	CATCTCGGATTCCAGAACTT	307
AC187206	NAU6457	M		TTTA	5	GCATCAACGATTCAATTTCA	ATATGGAAATTCAGCGAAGG	255
AC187225	NAU6458	M		TTTCTT	3	GCATCGATTTCCTGACTTCT	AGCTCCATTAACACCGAAAC	254
AC187396	NAU6459	P	D1	TA	12	GCATGTTTCTCCTTTTGCTT	CCAATATATCGTGCCAATCA	199
AC190805	NAU6460	M		TTAGT	4	GCCAAAATTGGCTAAAAGAA	TTGAAGGTTTGGCTAAGCA	226
AC202830	NAU6461	M		ATCGA	5	GCCAATCAAGAAAGAAGCAT	TCGATTCGAGAAAACTTCAA	238
AC197186	NAU6462	M		TTTA	5	GCCATTACCACTTGAACACA	ATATGGAAATTCAGCCAAGG	270
AC188200	NAU6463	P	D10	AT	10	GCCCTGAAGTATGCTACCAC	TTCCAAGGCAAATCCAAATA	270
AC190598	NAU6464	M		CCCTCC	4	GCCTAGCCATCGATACAAGT	TAGGGGAAACACCCCTTC	356
AC188140	NAU6465	P	D10	AAAAAT	3	GCCTATGTGCAAACTCCAAT	TTTTAACCCTCCAAAAGCTG	171
AC202831	NAU6466	P	D5	TTAT	5	GCCTCATGTTTGTTTTCTGTT	TCTTGAAACCTTTCGGACTC	290
AC197182	NAU6467	M		ATAATT	3	GCCTTTTATCAATTTCACCT	GTGGACTAGTAGATATCACACATT	267
AC188200	NAU6468	P	D1/D7	TTAT	6	GCGCATTTCCATTTTAATCT	AAAATGGACGCATAAACCAT	234
AC188200	NAU6469	M		TTTTTA	3	GCTAAAAGGTTGTTGGAGGA	TTTCAATTCATTCCCTAGCA	258
AC187136	NAU6470	M		TTAAT	4	GCTCACCCCATTATCTCAAC	AAACAGTCCCAAACCACAGT	188
AC202821	NAU6471	M		AAATAA	3	GCTCCATTCCTTTGAACATC	TCCCTATGGAGACGATAACC	359
AC193955	NAU6472	M		ACTAAA	3	GCTCCCACAATCAAAAAGAT	AAGTGGCCCAAGTTGTAAAG	349
AC193992	NAU6473	M		TGA	6	GCTCTTGTACCACATTTGTCA	AGGAAATACCCAACCAAACA	196
AC188760	NAU6474	P	A3/D2	ATTTG	4	GCTGAATTTCTTGGTCTGGT	TGAAGGAACATACCCTGGAT	172
AC187549	NAU6475	P	D2	AAAAAT	3	GGAAAACGAAGAAAGATCTGA	CACTGTACCTGCAAGAGACG	288
AC188035	NAU6476	P	D10	TTTTCT	3	GGAAAGAGCATGTGAAAACC	TTGGCCTTAACTTCAGCATT	291
AC202824	NAU6477	M		AATTAT	3	GGAACATTTACAAAGCTTCTCC	GTTCGATATATTGCGGCTTT	289
AC197186	NAU6478	P	D6	AAGAAA	3	GGACGAAAAGCCTATGAAAA	AACATCACGGGGGTTAGTTA	316
AC197187	NAU6479	M		TTTA	5	GGACGAATCTTTTTGAGGAA	ATTTGGGACTCTTGGACTGA	244
AC190805	NAU6480	M		AGA	15	GGACGGTTAGCACCAATTTA	GGGATTTGAATTAGGTCACG	150
AC202822	NAU6481	M		CGCCGG	3	GGAGAGGCCTTTTACCTTTT	CCGTTTCACACCCCTATAAA	274
AC187876	NAU6482	M		CGT	6	GGAGCAGTTCCACCTCAA	TCCACCTCTCCACCACCT	261
AC187470	NAU6483	M		CCACAA	3	GGAGCTCTCCTCATTACCAA	ACTGGATTCCTCCTTCCTTC	190
AC187810	NAU6484	M		TATTTT	3	GGAGGGTTCGGGTAAAAATA	AATATGGGCCTGAAATTTTG	300
AC187031	NAU6485	P	D5	TATTTT	3	GGAGGGTTCGGGTAAAAATA	GCCCGAGAAAAATACCATAA	273
AC188028	NAU6486	P	D2	TATTTT	3	GGAGGGTTCGGGTAAAAATA	TTTTTGGTCCGACTCTTAGG	332
AC197184	NAU6487	M		GAGG	5	GGAGTGGCAGAGAGCTAGAG	AAAACCACACCAACAGTCCT	268
AC197192	NAU6488	P	D8	GAG	6	GGATCTTAATTTGGATCTTGG	TGCGCAAATATAAGCATCAT	266
AC187473	NAU6489	M		TAAT	5	GGATTAGAATTGGATTGAGA	TGTAATATGAGGGTGTTTGG	201
AC193349	NAU6490	M		TTTA	6	GGATTTGTCCCACTGTGAGT	TCGACACTAGCTTCGTAGACA	195
AC183972	NAU6491	M		AT	17	GGCAGAATAAAGCATTCAAA	GGATGCCCACAATACATACA	249
AC202817	NAU6492	M		AAATG	4	GGCAGTGCCTACAAGAAAAT	GCGACATGGATCGTCTTAAT	168
AC187213	NAU6493	M		TATATG	7	GGCATCCACTGATTATGTGA	CCATTGCAGGTTAAAGAGGT	398
AC193505	NAU6494	P	A5	AAAAAT	4	GGCCAATTTTGGAGTAAAAA	GCATTAAGGAGGAAGCAAAA	382
AC194383	NAU6495	P	D10	GGATT	4	GGCGTGGAGAAGAGAAGTAA	TCAGAGACCCTATGCTTTCC	239
AC184124	NAU6496	M		CTCGGC	3	GGCTAAGTCCCGGAAGAC	GACACCGGTCTTGTTCTCTG	318
AC193506	NAU6497	M		TAAATA	3	GGCTTTGGCTGAAATAAAAA	AGCTCTCTTTCCTGGGAACT	303
AC193506	NAU6498	M		AAATTA	3	GGCTTTGGCTGAAATAAAAA	TCGGTTCTGTCTAAGGAAGG	354
AC202826	NAU6499	M		TTTTAT	3	GGGAAGTTGAATTTGAGTGG	TCCTTCAACAATGCAAGAAA	337
AC188200	NAU6500	P	D10	TAAAA	5	GGGAATGAATTGAAAATGCT	ATATGGGGCACCAAATTAAA	265
AC190805	NAU6501	M		AG	9	GGGAATTAAACCAACAAGCA	ATGCTAGTGTTTGCACATGG	203
AC187838	NAU6502	M		TAAAA	4	GGGGCTGTGAAAGAAAAATA	TGCCGTGAAATTATTCGTAA	247
AC187876	NAU6503	M		CGCCA	4	GGGGTGCTCCCTCTATTTAT	TGGTGTGTAATGGTGGAGAA	337
AC193992	NAU6504	M		TTTTA	4	GGGGTTTTATGGAAGAGGTT	CGAATTCGAATGATTACAAGAG	345
AC183925	NAU6505	M		CGACCA	3	GGGTGAAGAGGTACATCAGG	GTGGTCCTACATCTGCTGGT	314
AC187848	NAU6506	M		ATTCG	4	GGGTGACAACGGTTATAAGG	CCTTTCAGCATCTTCAGGTT	275
AC190836	NAU6507	M		ATA	8	GGGTGTGGGTATAAAGCAAA	GCAGAATATGATCGGCTTTT	182
AC190279	NAU6508	P	D9	TA	9	GGTACACGTGACACACCAAG	ACCGCTTCCCTTACAATATG	333
AC188842	NAU6509	M		AT	23	GGTCCGCTTTGATTCTTAAA	ATTGGTTGAAGGTCGAATTG	241
AC188018	NAU6510	P	D3	AAAT	5	GGTCTGAATTTTTGCATCCT	TCAAAATGCATCAAATGCTC	255
AC187483	NAU6511	M		GA	9	GGTGCTCGTAGTAGGGGTTA	CATAGCTACACCCCCATTGT	164
AC188200	NAU6512	P	D10	TTTTTC	3	GGTTAAAACTGCCTGCCTAA	TTTCCACGAGACTTCCTTTC	233
AC187472	NAU6513	M		ATTT	5	GGTTGCAGAGTTCGATTTTT	GCACCCAAAACCAAACATAC	212
AC188401	NAU6514	M		TCGAT	4	GGTTTCAAATTTATGTGCTC	ACTTTTGAGCCCTACAACC	314
AC188035	NAU6515	P	A10/D10	TA	18	GGTTTCTTTGAAAGGCTGAA	AAAACATTGGGAGGACTTGA	331
AC189045	NAU6516	M		(GTGCAG)10(GCGCAG)3		GTAAAGCGATGGGAGCATAC	GGTGAACTGGCTGGAGTATC	339
AC202819	NAU6517	P	D9	CCCTCT	3	GTAAGATAAGGCGGCTGAGA	TCTGGAATCATGCAAAGAGA	363
AC197184	NAU6518	M		AT	10	GTAAGTACTGCAGCGGAGGT	AGCATGGCTAGTGTGTGTGT	199
AC202832	NAU6519	M		TGTGAT	3	GTAATCCCCAGCATTAGACG	TGGAAAACCGTGTTCTACTTC	199
AC202830	NAU6520	P	D11	TATTCA	3	GTAATGGGCCAATCAAGAAA	TGCTTCATCTTCAACCTACAA	387
AC187400	NAU6521	M		TGGC	5	GTACGAGATCGACTGGGACT	CGGACATCTACACAGAACCA	234
AC202820	NAU6522	M		AT	18	GTACTCAAATCCGGTGTTCC	ATATCGAGAACCCGAAACAA	269
AC189743	NAU6523	M		GGGAG	4	GTAGATGAGAGGTGGGATGG	TTACTCCAAACTCCCAAACC	268
AC187794	NAU6524	P	D11	AT	21	GTAGTGGGAGGAGAGCTGAA	ACCAACCAATCAAAGGAAAA	289
AC187810	NAU6525	P		ATT	6	GTCAAATCGGTTTCATGTCA	GTCCTAACTCGATTGGCATC	215
AC197186	NAU6526	M		TTAT	5	GTCACAAAAGCCCAAATTCT	TTGGGACTCTTGGACTGAAT	201
AC190487	NAU6527	M		GGCGGT	3	GTCACACGATCACTTGTTGG	CTGGAGAACCTGCTCATCAT	238
AC187478	NAU6528	M		AAAATG	3	GTCCAATTGGTCCATTCACT	TCATTTTGGAGAAAACCACA	196
AC188018	NAU6529	M		AGA	6	GTCCCCAATTTCACTTTCAC	ACCACCCTCTCTTTCTCCTT	161
AC202830	NAU6530	P	D11	TA	14	GTCCTTGTAGTACACATTTCTTTC	CACCCCACAATATAAATGAA	311
AC187478	NAU6531	M		GTTTAG	5	GTCGACCCTGTTTTTCAATC	TTTCCAAGTCATCAATTCCA	221
AC189743	NAU6532	M		AAAAG	5	GTCGATGGATGGTAATAGGC	CCGAAGCAAAAACATACCTT	234
AC187876	NAU6533	M		AT	9	GTCTCACCCCTTGCCTTC	GGATGATTATCTTGGGGGTA	155
AC188037	NAU6534	M		AAATTA	3	GTCTTCATGGGCTATTTTGC	CAGCCTAAGATGGTCCAAAT	243
AC188139	NAU6535	M		AG	9	GTGATGACACAATCCCAGAA	CTCTGCTTGCTGTTTTAGCA	150
AC193480	NAU6536	M		AT	9	GTGCGTTTTATAGCATGTGG	AAGAGACAATGCGTGCATAC	220
AC187206	NAU6537	M		TTCAAA	3	GTGGCAATACCGAGAATACC	TCATTTGTGAGGTCCCTTTT	176
AC202822	NAU6538	M		TAT	16	GTGGCGTATGTGAGTTGTGT	GCCAACCTTTGGTTTATTTG	216
AC190648	NAU6539	M		AAG	7	GTGGGAGGCTAAGTTCTTCA	TGAGGCTCATCGTAATGCTA	265
AC190660	NAU6540	M		TA	27	GTGGGATGAGAGCAATTAGG	ACGGACTCGGACTATGATGT	298
AC187578	NAU6541	M		TTTA	5	GTGTAAAGGCCTCCCTTCTT	ATTTCAATCCTCCCCAGAA	162
AC189748	NAU6542	P	A12/D3	AAAC	5	GTTCCCTTTTCGTTTTGGTT	GAGCATGTTGCAATGAGAAC	210
AC197186	NAU6543	M		ATTTT	6	GTTCGTATCAAGCTCGGAGT	GGAGGGGTAGAAGAAATGGT	286
AC187066	NAU6544	M		AT	12	GTTGAAGGAACATGATGCAA	AACCCCCAACTTTACAAACA	376
AC188760	NAU6545	M		TTTTAT	3	GTTGATGGGGATTATCGAAG	AAGGGAGGCGAGTGTTAGAT	219
AC190260	NAU6546	M		AT	10	GTTGGATCGGAGAAAAGCTA	CTTTAACCGTTCGCAAAAAT	280
AC190660	NAU6547	M		ACACCA	3	GTTTGTGTGTCAAGCAGTCC	AACAAAAGCGAAGGGTTATG	350
AC190260	NAU6548	M		AAAAAG	3	GTTTGTTGGGCTGAGTAACC	TTCCTCCTTTAGTCCCAAAA	150
AC190263	NAU6549	M		AATTC	4	TAAAACGAAGGGACAACTCC	AAAGTGTGGGGAAAATGTGT	181
AC202830	NAU6550	M		TATTCA	3	TAAAGGGCCAATCAAGAAAG	TTCAGAGTTTCGGTGGAAAT	323
AC193321	NAU6551	M		ATTTA	4	TAAGCACATTTTGGTCCATC	ATGCCAAAATCTCGAAACTC	219
AC187882	NAU6552	M		ATTA	5	TAATCGGTCCCTCTTGTAGC	AAAACCATGACAACTTTACCG	307
AC183972	NAU6553	M		AT	18	TAATTTTTCGCGCATGTAAG	CACGTGCCATTAGCTAGTTT	274
AC193992	NAU6554	M		TTAAC	4	TACAAATTGACCCTCGGATT	TGGCAAATATACCATAGTGCTT	288
AC197190	NAU6555	M		TATTT	4	TACCCCGGTTACTCAGTCAT	TGCAAAGAGGACACTTAATACG	209
AC187876	NAU6556	M		(GCCT)5(GCCAC)5		TACGCGGTTAGTGAGTGCTA	GGGTCTTTTGCCTTGACTTA	215
AC197184	NAU6557	P	A8	TG	10	TACTAGTGCAAGCCTCGACA	GTGACAGAGCACCAGGTGTA	213
AC193383	NAU6558	M		AT	12	TACTCGAAAGCTCGAAAAGG	TGTACCCTTAGCTTCCCAAT	331
AC187548	NAU6559	M		GATTTT	4	TACTCGAATTGAGCTCGTTG	AATGAGAAGACAAGCGAACC	183
AC187483	NAU6560	M		TGGTGC	3	TACTGCACACAGCACCTAGC	GGTTATGGGTTTCACATGGT	386
AC187549	NAU6561	M		ATTTT	4	TAGAAATGAGGCCAAGTTCC	AACCCAGTACACGAGCTGTT	266
AC188200	NAU6562	P	D10	TGTA	7	TAGAACATTCGGCACCAATA	TATATTGGGATGCAAGCTGA	158
AC188035	NAU6563	M		ATAATT	3	TAGAGTTAGCGGTTGCGTTT	GGTCGATCCCTAACAAGACA	289
AC190279	NAU6564	P	D9	TA	10	TAGATCACTCCCCACCAAGT	CAATGGCATGACACTTTTTC	290
AC187220	NAU6565	M		GAATC	4	TAGCAGTAGCATGGATTTCG	TGGGTGACAATGGTTACAAG	388
AC188035	NAU6566	M		AATTG	4	TAGGAAATTTGGGGGTTTTT	CATTTCGATGGCTAATGTTG	312
AC193514	NAU6567	M		TCC	6	TAGGGCATATGACCATTTAT	TTTGGAGCTCTATATCTTCG	208
AC187471	NAU6568	M		TTG	8	TAGTGACGTCCCTTTCATCA	ATCAAGGGCCCAAATTATTA	289
AC187213	NAU6569	M		TTA	6	TAGTGGTCCAATCACTCGAA	TAAATGATGTGTCCCAACCA	242
AC183972	NAU6570	M		AC	10	TATCTGGCTCGGAGATCATT	GAAGCATAGGGCTCCAAATA	206
AC187225	NAU6571	M		AT	23	TATGCATGTCCGTTTTATGG	GGCGTGCTTTACTACGATCT	273
AC187546	NAU6572	M		AACAT	4	TATGTATCTCTGCCCGTGTG	TGTGTGTTAGGTCGGAAATG	303
AC193992	NAU6573	P	D6	CT	11	TATGTATGTCGTTGCGGTTC	CTCCCTTTCACAAGCAAATC	245
AC202823	NAU6574	M		TA	9	TATTCATAGGGCCAATTTCC	TTTTGAACCTTTGAGGGGTA	186
AC193505	NAU6575	M		TATGT	4	TCAAAGAAGGGAATTCATCC	TCTTTCGGAATACACAAGCA	286
AC190279	NAU6576	M		AT	12	TCAACTTCCTTGGTTAAATGG	GAAAGCTCGATTAGGTTGGA	355
AC188018	NAU6577	M		CAGATC	3	TCAAGCCAGATTCATAGCAG	GCTCAGACCATGGTAGATCA	245
AC193505	NAU6578	P	D4	TTTAGT	3	TCAAGGGTATTTTGGTCCAC	GTTCATGAATCCACAACCAA	265
AC188018	NAU6579	M		ATT	8	TCAAGTTGGTGACTGGATCA	CTCCCTCCAAAATTGGTCTA	314
AC197181	NAU6580	M		AAT	13	TCACAAACGGAGAAGACAAA	TGCTAGAAACAGCCGATAGA	386
AC193940	NAU6581	P	D9	TA	12	TCACAAATCAAATCCAAGAG	GCATTATTGTTACATGTTCG	213
AC194364	NAU6582	P	A13/D13	AT	12	TCACACAAGTTACCACGTCA	ACATGCACTTGCAAGCTATC	217
AC187031	NAU6583	M		(TTA)10ta(ATT)6		TCACATGACCGTTATTATCA	TTCGAAGATTCCAAATACCT	296
AC190648	NAU6584	P	A3/D1	CT	16	TCACTCACTCGCTCACTCAC	ACCCTCAGGTCAACAAAAGA	250
AC202826	NAU6585	M		TA	9	TCATTTAAAGGGTCTAGG	GACAAGTGACATAAGAAAAG	328
AC193992	NAU6586	M		TCATTT	7	TCATTTTCGGGCTTAAAAAC	GCTTCGCTAGCTCGTTAAAA	291
AC190805	NAU6587	M		AT	15	TCCAACAATCTCTCACTTGG	TGTAACGAAAGTTGCATTGG	197
AC187882	NAU6588	P	D6	TTTTTG	3	TCCAACTTCAGCTCTGACAA	ATGCCAAAGTCACAAAGTCA	345
AC183953	NAU6589	M		TCT	6	TCCATCAAAATGAGGAGGTT	GTGGTCAACAACAACGAGAA	301
AC190648	NAU6590	M		AAAAT	4	TCCCCTAAAATCGTTGTGTT	CTGGCACTTTCCTTTTTCTG	249
AC190836	NAU6591	M		TTTTAT	5	TCCGGCCCAAATATAATAAA	GTCTGCCTAGAGGTGTCCAT	300
AC188028	NAU6592	M		ATTTT	4	TCCTCATGGTGCAGTTACAA	AGCTCAATGGAGTCAAGAGG	295
AC202830	NAU6593	P	D11	TA	14	TCCTTCCATTATATGCCAAA	CTTGCTTCGTCTCCATTTTT	279
AC187214	NAU6594	P	D11	ATTTTT	3	TCGCAAATAGATTTGGTTGA	TTGTGGATGACAATCAAAGG	356
AC193940	NAU6595	M		AAT	14	TCGCCCCTAAACATTAAATC	TTCACTTCCTCGTCTTCCTT	294
AC202821	NAU6596	M		ATGA	5	TCGGCAATCCTCTAAAAATC	TATCCTTCATCCATCCATCC	235
AC187549	NAU6597	P		TAAA	5	TCGTTTCGGAAATAAACCTC	AGCTCGATTAGCGAAGTGTT	344
AC193383	NAU6598	P	A11/D11	TTCTCT	3	TCTACAATCCATTGCACACC	TTCCAAGTCACAAGCAAAGA	235
AC187066	NAU6599	M		AT	9	TCTACATGCATACGTACATT	AGCACCAAGTAACAATCATA	252
AC197181	NAU6600	P	D11	TCT	6	TCTACCAAAAGACACCCAATAG	TTGTTGTTGCGTTTTAATGG	289
AC188140	NAU6601	P	D10	TTTCTT	3	TCTATTTTACAACGCGACCA	TGGCAAAGTGGTAAATGTTG	227
AC183925	NAU6602	M		ACCATT	3	TCTCCCGAATCAACTTTCTC	CGAAGCGAGTTGGTAGGTAT	247
AC188760	NAU6603	M		AT	9	TCTCTCTTCCTGAAGGGTTG	TTGGTTTTTGCTCACCACTA	312
AC190663	NAU6604	M		AT	14	TCTGGCCATAGATGAAAAGC	ATGAAGAGTGCTTGCTGTCA	253
AC188200	NAU6605	P	A10	TTTCTT	3	TCTTAACTACCATTGAAGAG	TACACCAAACAATCACCT	353
AC188035	NAU6606	M		AT	11	TCTTAATTGATCTGGCAGCA	TTTTGTCCACAGTTTCATGG	190
AC202820	NAU6607	M		CTGCAT	3	TCTTCATTATCCTCCCCAAA	GAGAAATGGACCAAAGGTTG	206
AC188199	NAU6608	M		TTTTAT	3	TCTTCCTCTCCCTTTCCTTT	CACACACACATGAAATGCTG	223
AC188397	NAU6609	M		AAACA	4	TCTTCCTGAACTGTTCCACA	TGCTTTGTCTTGAGCCATTA	244
AC187066	NAU6610	M		AAAAAT	3	TCTTCCTTTGTGGGATTCAT	TGTAAAATTTGTGGGTTGGT	222
AC197182	NAU6611	M		AT	10	TCTTGAGAGGCCCTTCCTAT	GCGATTAGTGCGACTTGAAC	154
AC202820	NAU6612	M		AAGGGA	3	TCTTTCCCAATTCCATCAGT	CCTCATACACACACCCAGAA	381
AC197194	NAU6613	P	D6	CCAATT	3	TCTTTGCTTGATTCGACTTTC	TGTTCCACTCCATTTGTTTG	188
AC202822	NAU6614	M		TCAT	5	TGAAATAGGCTCACGTCTGA	CAAAGTCGTGAGATCCCTCT	303
AC187220	NAU6615	M		TCGAA	4	TGAACTAGGGGTGAGCATTC	TGGGTGACAATGGTTACAAG	218
AC187472	NAU6616	P	D8	(TA)14cac(AG)15		TGAATGGTGTCATGGTAAGC	AATCGTGACTTTACCGCATT	288
AC187141	NAU6617	M		TTAT	6	TGAATTAAGCATGCAAAGGA	CACACAAGATTTCCCACAAA	173
AC193495	NAU6618	M		ATTTTT	3	TGAATTTTGTCCGGTCTGTA	CAGGAAAATATAGGGCCAAA	327
AC197182	NAU6619	P	D5	ATTC	6	TGAGCATTGGAGACAAAGAA	TAAAAACAGGCAACTGAGCA	230
AC187549	NAU6620	M		CT	17	TGAGGATCGAATGAGGAAAT	ACACAAACAAGCAAGAGCAA	270
AC183933	NAU6621	M		ATGT	7	TGATAGGATCACGAATGACG	TTTCAACAACTTCTCGGTCA	165
AC188028	NAU6622	M		ATTTT	4	TGATGGACACCAGTTCAAAG	ACGAATTGCGTTGACAGTAA	250
AC188842	NAU6623	P	A2/D2	ATG	6	TGATGTGATTTGGAATGACC	ATCGTGCCTCAATTTTTGTT	177
AC193514	NAU6624	P	D1	TTTAT	5	TGATTCAAGTTCGGAGCATA	TATCAACCTATCCGTGCAAA	213
AC193383	NAU6625	M		TTTTCT	3	TGATTTCCTCTGGATCTGTTT	ATCTACCTCCACCGTCAAGA	293
AC190805	NAU6626	P	A4	AAGA	5	TGCAAAATATGTGGGTGTCT	AGACTCTTTCCCAAACATGC	190
AC187848	NAU6627	P	D11	TAT	7	TGCAAAGAACAAACTGGAAA	GATGGGAAGCCAAGTACAAC	247
AC190777	NAU6628	P	D2	TAA	17	TGCAAAGTGCTACATTATGCTT	AATGGGCAACATGGAAAAT	353
AC189748	NAU6629	M		TATCAA	3	TGCAATCAGTAGCAGAATCAG	ACTGCCAAAGGTGTGTGTAA	273
AC188199	NAU6630	M		GAA	6	TGCATGTTAAAAAGGTACGG	CCATTCAAACAACAACCAGA	241
AC187031	NAU6631	M		AT	11	TGCCAATTATACCCAACTCC	CCTTAAATTGGAATGCAATAGG	300
AC187549	NAU6632	M		AG	9	TGCCTCTCCAATTTTAGCTC	AGCACTTTTTGGTAGCAAGG	347
AC194316	NAU6633	M		TATATG	3	TGCCTCTGTTTGAACTTTGA	CTCAAACCAAAACAATCTAAGC	240
AC202826	NAU6634	P	D3/D7	TAT	15	TGCCTTATATACCCCATTTTTC	CAGACTTCAAAATAGGCTTATGG	181
AC189748	NAU6635	M		TA	11	TGGAAGACATGTTTGACCAG	TTGATAACATGACCCAACCA	327
AC187220	NAU6636	P	A12	GA	24	TGGACGGTAGGAAACAAAAT	TGCTTTGGTCAACATCAATC	218
AC184124	NAU6637	M		CTAGTA	3	TGGCAGTAGGATACAGACGA	GTCCAGTCATCCCCTCTATG	169
AC189743	NAU6638	M		AT	10	TGGCATTTTATTTGTGTGGA	TTCATTCATTAACCGCACAT	266
AC187548	NAU6639	M		AAAAT	4	TGGCCGATTTAATAGAGATCA	TTAGCGAAGCTTCTGTTTCA	330
AC190648	NAU6640	M		AAATAA	3	TGGCGAGTCATCTTAAACAA	GGAAACTCAATTTGGCTCAC	156
AC188842	NAU6641	M		AT	9	TGGCTTTGGTTCCTTGTATT	GGACAAACCAACTCGAGAAC	213
AC188401	NAU6642	P	D8	AAATAA	3	TGGGCTATTACACTAACGTG	GGATTTGTATTTGGACAATC	187
AC193994	NAU6643	M		TTCGA	4	TGGGTGACAATGGTTACAAG	CTCCAGCAAAATCATCATCA	268
AC193517	NAU6644	M		ATGTAT	3	TGGGTTGAAATAAAGGTAAG	AACATACCTTCGAACCACTT	233
AC190840	NAU6645	M		ATTATC	5	TGGTTTTCACACGCATACA	CATGTTTAGCATCTATTGTTCG	265
AC187836	NAU6646	M		TATTTT	3	TGTAATGACAACCCAAGCAC	TTGGGATGGTACACTTATGG	271
AC193349	NAU6647	M		CT	15	TGTACGCCTCTCCTCTTTCT	CTTCTTCTTCCCCTTCTCCT	241
AC187550	NAU6648	P		TCATTG	3	TGTAGCCCTCCTACCTGAAG	AGTTAACCGGCTTGACTGAC	347
AC187061	NAU6649	M		CAG	6	TGTCAGAAAACAGGCGTAGA	GGTCAGAAGAATGAGCGAAC	298
AC190836	NAU6650	M		AT	14	TGTCATTTGAGGTGCCTAAG	CTCACTAGCAGGCTTCATCA	189
AC202830	NAU6651	M		AT	10	TGTCTTGTTATGGACCAACG	TGGAGGCTACCTAAAACGTC	198
AC202831	NAU6652	M		AT	23	TGTGGATATGTATATGGGTTGA	TGCAAACGCATAACTTTTAG	255
AC187578	NAU6653	M		AAATGA	3	TGTGGTTTTCTCAAAATGGA	ATGTTCACTACGACCGAATG	164
AC187221	NAU6654	M		ATA	8	TGTGTATGTACGTGTATAACAAGG	GAATGCGTTTTATTTCAGTCC	318
AC190260	NAU6655	M		CAAACA	5	TGTGTGAGTCTCCAAGTGCT	TTTTGGGCTGATTTTTAGGA	270
AC194364	NAU6656	M		TA	9	TGTGTTTGGGCTTGTAATTG	AACACATATTCGAAAGGCATC	164
AC197182	NAU6657	P	A5	CT	10	TGTTAGTGCGCTTCTGTGAT	CAGAGAAGATGGCAATGTGA	201
AC202830	NAU6658	P	D11	AT	11	TGTTATGTCACAAGGCATTAGA	TTTGTCCCTTCTTTGTCTCC	158
AC188017	NAU6659	P	A12/D12	AAG	10	TGTTCTCCTTGTCCAATCAA	ATGCAAAAGACACAAATGGA	215
AC188200	NAU6660	M		AT	9	TGTTTGCATTAAATGGGATG	TAATCGACTCCCGAACTCAT	250
AC197190	NAU6661	P	D6	TTATA	5	TGTTTGCATTTGTTGTTCGT	TAATGAGCATTGTGCATTCC	212
AC187066	NAU6662	M		AAAAT	4	TGTTTGTAAGGTGAGCCAAA	AATGTTGCTCGGTTGTTTTT	318
AC188017	NAU6663	M		ATGT	7	TTAACCCCAAGTCATCCATT	CCTCCATCGGTGTAGTTCTC	294
AC190263	NAU6664	P	D7	TAT	12	TTAATTTGTGACGCGAACTC	CACCAACTCGATTACGAAAA	215
AC194383	NAU6665	M		AAAT	5	TTACCCCCAACCAAATAAAA	TATCTTCCTCATTCGGGTGT	269
AC188026	NAU6666	M		TTTGAA	3	TTCACGCCTAAGGATCTCTC	GTGGTAGGAACAGGTTTTGG	296
AC188035	NAU6667	P	A10/D10	TTC	6	TTCCCTAAAGCCAAACACTC	AAAACGGCTGGTTTAATACG	209
AC202822	NAU6668	P	A9	AAAACA	3	TTCCTTAGGATGCTTCTTGG	ACCTTTGGCTAAACCTTTCA	313
AC187810	NAU6669	M		AT	17	TTCGTCACAAAAGCTATCCA	ATCCCAAACGTTGAAAACAT	264
AC189743	NAU6670	M		CCA	6	TTCTAAATGGTTGACGACGA	ATCATCCTTCGAGCAAAGAG	236
AC197190	NAU6671	M		ATTAA	4	TTGAAGGACCAATTGTGAAA	CAGGTGTAATTTTGGGGAAG	198
AC202831	NAU6672	P	A4/A5	TTTAAT	3	TTGAATCCACACCAATTGAA	TCGAGTTGACTTGTGACACC	175
AC193383	NAU6673	P	A11	TA	9	TTGAATGAGACGGGAAAGAT	AACTCCATTCGACTCAGCTT	196
AC190648	NAU6674	M		AT	24	TTGATGTTGTATGCACGTAT	GTAACACCCTAACCCGTAAC	265
AC202830	NAU6675	P	D11	AT	16	TTGCCAGACATGAAGAGAGA	TGGAAGCAAACAAGTACCAA	312
AC187213	NAU6676	P	D9	GGAAAG	3	TTGCTGGTATAGGCTTGACA	TGACAAAACAGGAGGTTGTG	171
AC202821	NAU6677	M		AG	9	TTGCTTGAATGGAGTTGCTA	CCTGGTTTTGGATCATTTTT	251
AC193955	NAU6678	M		TTTA	5	TTGGATCTCTGTTACGAGCA	ATTTGGGACTCTTGGACTGA	241
AC187066	NAU6679	M		AT	9	TTGGCCTAAAATGTTGGTCT	AGGGTACGAAGCATTACCAG	224
AC193955	NAU6680	M		AAAT	6	TTGGGACTCTTGGACTGAAT	GCCCAATAAGAAGATTCCAA	167
AC202823	NAU6681	M		AATATA	3	TTGGGCAAGGTTTTACTTTT	CTATATGGGATGAGCCTTGG	203
AC187200	NAU6682	P	D13	AG	16	TTGGTGAGCAAAGATTGAGA	TGACTTCGATCAATTCGAGA	237
AC187478	NAU6683	M		AGAAAG	3	TTGTAACGAGATGGATGGTG	TGATACGCGTAATGATCCAA	307
AC190773	NAU6684	M		GCTCTC	3	TTGTACACCTGGACCCTCTC	CGCTTGTAGTAGGGGGTTAC	152
AC202822	NAU6685	M		TTAAAA	3	TTGTATGGGTGCTGAGACAG	TAGGGCGATCGTTGATAACT	336
AC187031	NAU6686	M		TTTTTG	3	TTGTTCTGTTCACCTCATGC	AGCGAAATGGATGGTAAAAG	246
AC197194	NAU6687	M		TGTATT	3	TTGTTTGTTTCTTCGCGTTA	AATGCCAAGATTTTCTCTGC	287
AC188035	NAU6688	M		ATTAAA	3	TTTCAATTTTAGGACCCACA	TTCGATCGCTGAATTCAATA	303
AC188200	NAU6689	M		AT	16	TTTCAGAATCAGCCGTATCA	ATTTGCCAACTTTTGATGGT	162
AC193992	NAU6690	M		ATAAAT	3	TTTCCCTTGTGAATTTCGAT	TATGTGTGCCCAGTGATAGG	150
AC188140	NAU6691	M		TATTTT	3	TTTCCTAAAAGGGTTTTCCA	AAATCATCTCCGCTTTCATC	157
AC188760	NAU6692	P	D2	TTTATT	3	TTTCCTGACGGCAAAATAAT	TTGCTTGACAGTGAGCAAAT	222
AC194354	NAU6693	P	D10	CTTTT	4	TTTCGATTCTTGTCATTGGA	TAGATGGAACGAGACAAGCA	248
AC187473	NAU6694	M		TTGTG	4	TTTCTCTTGCCTTATTTTGG	TCACTGTCATTTGGCATGTA	156
AC187848	NAU6695	M		ATT	8	TTTCTTGCACTTTTCCCTTT	ATGAACGGGAATTCAAATGT	251
AC190777	NAU6696	M		TTATTT	3	TTTGAGGGTTGCAAAGTTTA	TTCGTCTTCGCTACCAAAAT	241
AC202830	NAU6697	P	D11	ATATAC	3	TTTGGCCAGTTCTTCTTCTC	CTATTTCCCCTCCATTGTTG	163
AC187801	NAU6698	M		TTTTTC	3	TTTTCGGTTCCCTTTTAATG	CTCGCTTGTTCAATCTTGG	170
AC194364	NAU6699	P	A13	TTC	7	TTTTGAAAGCAACAGTCACA	TGTGCGAGGTTAGTGAAAGA	337
AC190279	NAU6700	P	D9	CGGGC	4	TTTTGTCCAAGCCCATATTT	TTACAGAGCTTTTGGGGAAG	153
AC190279	NAU6701	P	D9	TAT	6	TTTTTGGCACAGAAGGTGTA	CCAAGTTACGTGTTGTTTCG	367
