# Supplementary material for: A preliminary analysis of genome structure and composition in Gossypium hirsutum
Source: BMC Genomics. 2008 Jul 1;9:314. doi: 10.1186/1471-2164-9-314 (PMC2481271; doi:10.1186/1471-2164-9-314)
Supplement: Additional file 2 — Gene features predicted in 142 cotton BACs. The data provided all gene features predicted in 142 cotton BACs. [file 1471-2164-9-314-S2.xls]

## Sheet: Sheet1
Table S2: Gene features predicted in 142 cotton BACs
No.BAC	Gene name	Putative function	max eValue	exon_start	exon_end	Number of exons	Total length in exons	Nucleotide length(bp)	Number of introns	Total length in introns	stand
AC183925	AC183925-19	microtubule bundling polypeptide tmbp200	1e-77	87935	89569	7	909	1635	6	726	-
	AC183925-2	beta tubulin	1e-114	2232	3659	6	1035	1428	5	393	+
	AC183925-20	protein kinase domain containingexpressed	1e-18	90667	91217	5	369	551	4	182	-
AC183933	AC183933-16	nodulin-like protein	1e-170	50915	53062	3	1725	2148	2	423	+
	AC183933-17	thaumatin-like protein	1e-120	54084	55303	3	975	1220	2	245	-
	AC183933-7	protein phosphatase	-	17756	18084	2	258	329	1	71	+
	AC183933-9	l-asparaginase l-asparagine amidohydrolase	1e-12	23346	23866	2	480	521	1	41	-
AC183953	AC183953-26	af466646_3ornithine carbamoyltransferase	-	72957	73772	2	768	816	1	48	+
	AC183953-3	af466646_3ornithine carbamoyltransferase	1e-36	2178	3631	4	1020	1454	3	434	+
	AC183953-35	af466646_3ornithine carbamoyltransferase	1e-10	103780	104382	1	603	603	0	0	+
	AC183953-36	af466646_3ornithine carbamoyltransferase	1e-06	104584	106375	6	1413	1792	5	379	-
	AC183953-39	growth-regulating factor 1	1e-09	111034	113641	5	1803	2608	4	805	-
	AC183953-4	growth-regulating factor 1	1e-11	3792	4858	4	627	1067	3	440	-
	AC183953-6	growth-regulating factor 1	0.0001	9344	9864	2	405	521	1	116	+
	AC183953-7	growth-regulating factor 1	1e-22	10349	11064	3	609	716	2	107	-
AC183972	AC183972-14	protein phosphatase-2c	1e-138	43496	45593	6	1311	2098	5	787	+
	AC183972-19	tpa: class iii peroxidase 11 precursor	1e-145	57994	59133	2	1047	1140	1	93	-
	AC183972-9	glutathione transferase	0.0001	30519	30863	2	246	345	1	99	+
AC184115	AC184115-1	dead-box rna helicase-like protein	1e-54	82	1503	4	630	1422	3	792	+
AC184124	AC184124-15	plasma membrane intrinsic protein	1e-32	35408	36632	5	342	1225	4	883	-
	AC184124-16	plasma membrane intrinsic protein	1e-112	37681	38431	2	642	751	1	109	-
	AC184124-29	sbp-domain protein 6	-	76970	77699	2	321	730	1	409	-
AC185509	AC185509-18	streptococcal hemagglutinin-like protein	1e-88	54238	57138	11	1377	2901	10	1524	+
	AC185509-20	streptococcal hemagglutinin	1e-17	59201	59706	4	345	506	3	161	+
AC186029	AC186029-12	growth-regulating factor 1	1e-60	37725	40450	8	1845	2726	7	881	-
	AC186029-23	growth-regulating factor 1	1e-09	82358	83801	4	1011	1444	3	433	+
	AC186029-27	af466646_3ornithine carbamoyltransferase	1e-14	92585	93275	2	492	691	1	199	-
	AC186029-4	bzip protein	1e-106	14442	15550	2	807	1109	1	302	-
	AC186029-5	bzip protein	1e-28	17899	19014	1	1116	1116	0	0	-
AC187031	AC187031-1	glycosyl hydrolase family 17 protein	1e-177	15126	20337	5	1782	5212	4	3430	+
	AC187031-12	major facilitator superfamilyexpressed	1e-123	72198	75564	6	1371	3367	5	1996	+
	AC187031-2	pentatricopeptiderepeat-containing protein	1e-170	21467	23068	2	1602	1602	1	0	+
	AC187031-3	at1g42990-like protein(DNA binding / transcription factor )	1e-19	23679	24441	3	417	763	2	346	-
AC187066	AC187066-11	resistance protein rgc2	1e-13	22259	23215	3	525	957	2	432	-
	AC187066-14	resistance protein candidate rgc2	1e-06	29971	31448	8	969	1478	7	509	-
	AC187066-15	af402697_1nbs lrr resistanceprotein	1e-61	31750	34755	7	1713	3006	6	1293	-
	AC187066-17	protein kinase xa21	1e-25	38666	39862	4	657	1197	3	540	-
	AC187066-18	f1 protein	1e-106	40743	44980	9	3411	4238	8	827	+
	AC187066-25	self-incompatibility	1e-28	58769	59486	2	489	718	1	229	-
	AC187066-30	eix receptor 2	1e-89	71354	73361	4	1734	2008	3	274	+
	AC187066-33	f3 protein	1e-05	81253	81485	2	183	233	1	50	-
	AC187066-44	cf2 cf5 disease resistance protein homolog	1e-69	99905	102307	6	1950	2403	5	453	+
	AC187066-8	f3 protein	1e-124	14950	18308	10	2502	3359	9	857	+
AC187141	AC187141-10	myosin heavy chain-related	1e-18	20071	21556	3	1041	1486	2	445	+
	AC187141-32	imp dehydrogenase gmp reductase	1e-08	61010	61687	3	492	678	2	186	-
AC187200	AC187200-25	pectate lyase	1e-152	45022	46746	3	1290	1725	2	435	-
	AC187200-45	protein	1e-14	88919	89688	3	657	770	2	113	-
AC187201	AC187201-3	sorting nexin 1	1e-173	11703	14698	10	1104	2996	9	1892	-
AC187213	AC187213-24	cytochrome p450	1e-11	69807	70777	4	483	971	3	488	-
	AC187213-36	cytochrome p450	1e-135	94394	96098	4	1386	1705	3	319	+
AC187214	AC187214-1	rna-binding protein	1e-14	104	1173	2	813	1070	1	257	-
AC187214	AC187214-12	calcineurin-like phosphoesterase family protein	1e-31	52937	54098	2	696	1162	1	466
	AC187214-4	ubiquitin-conjugating enzyme	1e-89	23387	26286	5	483	2900	4	2417	+
	AC187214-5	rna-binding protein	1e-91	28148	31034	9	1026	2887	8	1861	+
AC187214	AC187214-8	calcineurin-like phosphoesterase family protein	1e-10	40164	41711	4	465	1548	3	1083
AC187221	AC187221-12	protein	1e-09	70440	73260	13	939	2821	12	1882	-
	AC187221-6	o-c transferase	1e-40	25767	27844	3	741	2078	2	1337	+
	AC187221-9	leaf senescence related	1e-161	60626	62787	6	1368	2162	5	794	+
AC187225	AC187225-1	pleckstrin homologydomain-containing protein lipid-binding start domain-containing protein	1e-11	514	1121	4	300	608	3	308	+
	AC187225-14	glutathione s-transferase	1e-43	20754	21849	4	804	1096	3	292	-
	AC187225-2	pleckstrin homologydomain-containing protein lipid-binding start domain-containing protein	1e-13	2181	2957	3	321	777	2	456	+
	AC187225-22	novel protein (zgc:101677)	1e-41	43162	45743	11	1035	2582	10	1547	+
	AC187225-23	tbc domain(like Rab GTPases )	-	46804	47068	2	210	265	1	55	-
	AC187225-24	penta-tri co peptide repeat-containing protein	1e-40	48304	48996	3	420	693	2	273	-
AC187400	AC187400-14	ap2-domain dre binding factor dbf1	1e-46	40671	42702	3	1443	2032	2	589	+
	AC187400-37	growth-regulating factor 1	1e-47	108160	109307	4	879	1148	3	269	+
	AC187400-38	growth-regulating factor 1	-	109510	110221	2	462	712	1	250	+
AC187405	AC187405-13	alcohol dehydrogenase	1e-138	56232	57848	7	1068	1617	6	549	+
AC187407	AC187407-1	nodulin-like protein	1e-56	997	1770	1	774	774	0	0	+
	AC187407-21	proteophosphoglycan ppg1	0.0001	70567	72379	4	1308	1813	3	505	-
	AC187407-7	keratinocytes proline-rich protein	1e-21	20196	21337	3	918	1142	2	224	+
AC187470	AC187470-14	cytochrome f	1e-86	73765	74512	3	609	748	2	139	-
	AC187470-4	voltage-dependent anion-selective channel protein hsr2	1e-38	27889	28777	3	363	889	2	526	+
	AC187470-5	atp gtp binding protein	1e-122	32707	38672	14	1122	5966	13	4844	-
	AC187470-6	vesicle transport protein	1e-23	40388	41911	4	414	1524	3	1110	-
	AC187470-8	leucine-rich repeat transmembrane protein	1e-170	46393	52666	5	2814	6274	4	3460	-
	AC187470-9	nucleic acid binding zinc ion binding	1e-15	54603	55480	4	690	878	3	188	+
AC187471	AC187471-30	ubiquitin-conjugating enzyme	1e-172	50444	54022	8	2517	3579	7	1062	-
AC187471	AC187471-46	calcineurin-like phosphoesterase-like protein	1e-09	75462	76601	4	531	1140	3	609
	AC187471-6	pentatricopeptiderepeat-containing protein	1e-173	10522	13586	5	1809	3065	4	1256	+
AC187472	AC187472-13	calcineurin-like phosphoesterase family protein	1e-08	100266	100799	2	444	534	1	90
AC187473	AC187473-11	psi p700 apoprotein a2	1e-46	23158	24244	4	507	1087	3	580	-
	AC187473-44	protein	1e-10	88772	92027	11	1236	3256	10	2020	+
AC187478	AC187478-16	ribosomal protein l29	1e-22	39259	39769	3	258	511	2	253	+
AC187478	AC187478-2	calcineurin-like phosphoesterase-like	1e-14	3464	5118	7	552	1655	6	1103
	AC187478-20	s-locus protein 3	-	50309	51081	4	174	773	3	599	-
	AC187478-21	brix domain-containing protein	1e-20	51375	53563	9	909	2189	8	1280	-
	AC187478-22	glucose-methanol-cholineoxidoreductase family protein	1e-67	55906	57479	6	888	1574	5	686	-
	AC187478-25	glucose-methanol-cholineoxidoreductase family protein	1e-69	60753	61783	2	906	1031	1	125	-
AC187478	AC187478-29	calcineurin-like phosphoesterase family protein	1e-10	67006	67965	4	540	960	3	420
	AC187478-31	calmodulin-binding protein	-	71369	71804	3	189	436	2	247	+
	AC187478-32	calmodulin-binding protein	1e-170	72290	78120	24	3147	5831	23	2684	+
	AC187478-33	sar1 gtp-binding secretory factor	1e-38	78265	78788	3	351	524	2	173	-
	AC187478-34	sar1 gtp-binding secretory factor	1e-41	79354	79949	3	426	596	2	170	-
AC187483	AC187483-12	cortical cell delineating proteinexpressed	1e-29	32998	33387	1	390	390	0	0	+
	AC187483-14	af466646_3ornithine carbamoyltransferase	1e-31	35675	40274	11	3552	4600	10	1048	-
	AC187483-17	af466646_3ornithine carbamoyltransferase	1e-13	49083	49863	2	669	781	1	112	-
	AC187483-25	cyst nematode resistance	1e-25	77743	78515	2	444	773	1	329	+
	AC187483-26	zinc knuckle domain containing	1e-06	78965	81142	6	1389	2178	5	789	+
	AC187483-31	trehalose-6-phosphate phosphatase	1e-157	92606	94672	10	1167	2067	9	900	-
	AC187483-6	gamma-aminobutyric acid aepsilon	0.0001	15229	15831	1	603	603	0	0	+
	AC187483-8	growth-regulating factor 1	1e-15	19849	20937	3	753	1089	2	336	+
AC187545	AC187545-14	sec10 (exocyst complex component sec10)	1e-50	27570	29397	7	822	1828	6	1006	+
	AC187545-17	sec10 (exocyst complex component sec10)	1e-48	32972	33791	5	519	820	4	301	+
	AC187545-18	sec10 (exocyst complex component sec10)	1e-52	34742	35890	7	609	1149	6	540	+
	AC187545-20	sec10 (exocyst complex component sec10)	1e-22	38929	41179	12	582	2251	11	1669	+
	AC187545-52	ire (incomplete root hair elongation) kinase	1e-49	93132	96592	13	978	3461	12	2483	-
	AC187545-53	ire (incomplete root hair elongation) kinase	1e-29	97290	98001	4	498	712	3	214	-
AC187546	AC187546-23	auxin response factor 8	1e-71	51081	54877	15	1146	3797	14	2651	+
	AC187546-26	set-domain transcriptional regulator family-like protein	1e-36	57415	59345	6	651	1931	5	1280	+
	AC187546-32	rna-binding protein 10	1e-82	69181	70521	3	1017	1341	2	324	-
	AC187546-33	rna-binding protein 10	0.0001	71032	71632	3	363	601	2	238	-
	AC187546-35	rna-binding protein 10	-	73935	74460	3	261	526	2	265	-
	AC187546-36	rna-binding protein 10	1e-36	74922	76171	7	483	1250	6	767	-
	AC187546-37	nucleic acid binding	1e-48	77678	78750	5	639	1073	4	434	-
	AC187546-43	beta like 1	1e-163	90562	92663	5	1428	2102	4	674	+
AC187548	AC187548-7	serine threonine protein kinase	1e-24	47722	48792	4	246	1071	3	825	+
AC187549	AC187549-7	pentatricopeptiderepeat-containing protein	1e-176	35776	42550	6	2964	6775	5	3811	-
AC187578	AC187578-11	necap endocytosis associated 2	1e-83	25669	28040	5	975	2372	4	1397	-
	AC187578-30	at4g21150 f7j7_90	1e-24	64827	66479	9	873	1653	8	780	+
	AC187578-35	snf7 family protein	1e-26	76323	78085	9	591	1763	8	1172	+
	AC187578-42	casein kinase i	1e-81	95121	98120	12	924	3000	11	2076	-
AC187794	AC187794-13	calcineurin-like phosphoesterase family	1e-10	71021	72542	4	981	1522	3	541
AC187801	AC187801-3	ethylene responsive element binding factor 5	1e-59	24228	25031	1	804	804	0	0	+
AC187810	AC187810-1	chaperonin containing subunit 8	1e-148	46	2608	11	1092	2563	10	1471	+
	AC187810-11	tir-nbs-lrr type disease resistance protein	1e-40	78169	78603	1	435	435	0	0	-
	AC187810-13	tir-nbs-nbs-lrr type disease resistance protein	1e-59	91142	92840	5	1350	1699	4	349	-
	AC187810-2	tir-nbs-lrr-tir type disease resistance protein	1e-179	5000	10010	7	3549	5011	6	1462	-
	AC187810-5	tir-nbs-lrr-tir type disease resistance protein	1e-180	26205	32310	7	3306	6106	6	2800	-
	AC187810-7	chaperonin containingsubunit 8	1e-11	45011	46855	6	384	1845	5	1461	+
	AC187810-8	tir-nbs-tir type disease resistance protein	1e-178	49461	54439	7	3471	4979	6	1508	-
	AC187810-9	lectin protein kinase family protein	1e-07	57155	57373	1	219	219	0	0	-
AC187812	AC187812-10	zinc finger (dhhc type) family protein	1e-69	65953	67262	4	903	1310	3	407	-
	AC187812-5	protein	1e-11	28324	29299	3	600	976	2	376	-
AC187836	AC187836-4	aspartyl protease family protein	1e-50	16729	17640	1	912	912	0	0	+
	AC187836-7	at1g56180 f14g9_20	1e-139	29238	33411	8	1257	4174	7	2917	+
AC187848	AC187848-11	myosin subfamily xi heavy chain	1e-170	37991	50780	39	4857	12790	38	7933	+
	AC187848-13	cg6554(Arginine methyltransferase )	1e-37	60982	64878	5	828	3897	4	3069	-
	AC187848-6	ammonium transporter	1e-170	15095	16594	1	1500	1500	0	0	+
AC187876	AC187876-16	kinesin heavy chain	1e-96	47752	49275	5	651	1524	4	873	+
	AC187876-19	af466646_3ornithine carbamoyltransferase	1e-16	59862	62528	5	1296	2667	4	1371	-
	AC187876-22	zinc finger (gata type) family protein	1e-45	68840	70991	4	1749	2152	3	403	-
	AC187876-29	nadh dehydrogenase i subunit m	1e-41	92581	94668	5	1188	2088	4	900	-
	AC187876-3	af466646_3ornithine carbamoyltransferase	1e-06	6947	7490	2	363	544	1	181	+
	AC187876-31	kinesin heavy chain	1e-170	109316	116764	13	5313	7449	12	2136	+
	AC187876-38	annexin -like protein	1e-110	135406	136997	5	1332	1592	4	260	-
	AC187876-41	ankyrin protein	1e-17	150353	151038	2	645	686	1	41	-
	AC187876-6	growth-regulating factor 1	1e-11	13547	15571	4	1716	2025	3	309	-
	AC187876-69	at3g57090 f24i3_170	-	242715	243305	2	420	591	1	171	-
AC187882	AC187882-15	diphenol oxidase laccase	1e-171	83435	85624	6	1707	2190	5	483	+
	AC187882-16	chr38 (chromatin remodeling 38) atp binding dna binding helicase	1e-170	88692	93735	7	3909	5044	6	1135	+
	AC187882-2	gene product	1e-113	17866	19370	2	1419	1505	1	86	-
	AC187882-9	diphenol oxidase laccase	1e-147	56618	58111	5	1014	1494	4	480	+
AC188016	AC188016-1	receptor kinase - like protein	1e-164	1061	3035	3	1728	1975	2	247	+
AC188017	AC188017-10	f box protein family	1e-84	22046	24126	5	1404	2081	4	677	+
	AC188017-22	swi2 snf2-like protein	1e-91	50587	53101	9	1566	2515	8	949	+
	AC188017-23	swi2 snf2-like protein	1e-62	53947	55207	7	696	1261	6	565	+
	AC188017-27	succinate dehydrogenase flavoprotein alpha subunit	1e-11	60945	61456	2	483	512	1	29	+
	AC188017-28	succinate dehydrogenase flavoprotein alpha subunit	1e-175	62159	66008	16	1836	3850	15	2014	+
AC188018	AC188018-1	imp dehydrogenase gmp reductase	1e-05	254	2050	6	1272	1797	5	525	-
	AC188018-11	proliferating cell nuclear antigen	1e-91	30486	32306	6	1191	1821	5	630	+
	AC188018-12	phosphate translocator-related	1e-52	33467	34465	6	507	999	5	492	-
	AC188018-13	phosphate phosphoenolpyruvate translocator-like protein	1e-49	35126	35678	2	432	553	1	121	-
	AC188018-25	acid phosphatase-like protein	1e-30	67582	68583	3	594	1002	2	408	-
	AC188018-26	adenylosuccinate lyase	1e-133	70707	72880	10	1425	2174	9	749	-
	AC188018-27	adenylosuccinate lyase	1e-15	73727	74226	3	309	500	2	191	-
	AC188018-35	map kinase activating protein	1e-28	92731	93910	6	567	1180	5	613	-
	AC188018-4	myb family transcription factor	1e-83	7381	11858	7	3609	4478	6	869	+
AC188026	AC188026-11	pheromone shutdown protein	1e-140	34675	37405	7	1236	2731	6	1495	+
	AC188026-14	chromosome 16 open reading frame 57	1e-53	60051	62909	6	912	2859	5	1947	+
	AC188026-8	protein	1e-10	22134	22713	2	330	580	1	250	-
AC188035	AC188035-13	s-adenosyl-l-methionine:jasmonic acid carboxyl methyltransferase	1e-62	26955	28283	4	981	1329	3	348	+
	AC188035-2	adenylate kinase	1e-23	2723	3251	2	417	529	1	112	+
	AC188035-20	protein	1e-11	41757	42570	4	342	814	3	472	+
	AC188035-27	s-adenosyl-l-methionine:jasmonic acid carboxyl methyltransferase	1e-10	55482	55879	2	339	398	1	59	+
	AC188035-3	adenylate kinase	1e-35	3884	5761	10	885	1878	9	993	+
	AC188035-32	two-component response regulatorexpressed	1e-39	64644	65410	4	534	767	3	233	+
	AC188035-37	type-a response regulator	1e-31	71785	73142	8	642	1358	7	716	+
	AC188035-39	s-adenosyl-l-methionine:carboxyl methyltransferase family protein	1e-19	77533	78224	2	519	692	1	173	+
AC188139	AC188139-2	keratinocytes proline-rich protein	1e-38	3510	4742	2	1182	1233	1	51	-
	AC188139-3	hydroxyproline-rich glyco	1e-178	5910	13114	12	4812	7205	11	2393	+
AC188140	AC188140-11	callose synthase 1 catalytic subunit	1e-170	58498	77743	38	5292	19246	37	13954	-
	AC188140-8	protein phosphatase-5	1e-178	34846	38574	8	1014	3729	7	2715	-
	AC188140-9	protein phosphatasecatalytic subunit	1e-45	39719	42684	5	576	2966	4	2390	-
AC188141	AC188141-1	protein	1e-08	57	4144	10	1227	4088	9	2861	+
AC188142	AC188142-18	related to sen1 protein	1e-82	94491	96289	4	1509	1799	3	290	-
	AC188142-8	imp dehydrogenase gmp reductase	1e-22	55371	57260	3	1758	1890	2	132	+
AC188199	AC188199-5	ap2 domain containing protein	1e-25	32801	33175	1	375	375	0	0	+
AC188200	AC188200-10	resistance protein rgc2k	1e-71	55194	65723	14	4416	10530	13	6114	-
	AC188200-12	rgc2-like protein	1e-30	84622	86073	4	1026	1452	3	426	-
	AC188200-8	root iron transporter protein	1e-90	41538	46198	11	2061	4661	10	2600	-
AC188397	AC188397-12	6-phosphogluconolactonase familyexpressed	1e-61	42925	45088	5	936	2164	4	1228	+
AC188398	AC188398-1	malate:quinone oxidoreductase	1e-170	10	1317	1	1308	1308	0	0	-
	AC188398-10	6-phospho-beta-glucosidase	1e-170	32369	36549	7	3150	4181	6	1031	-
	AC188398-11	peptidase	1e-170	36808	38838	1	2031	2031	0	0	+
	AC188398-12	structural protein	1e-113	39344	40701	2	1329	1358	1	29	-
	AC188398-13	chorismate synthase	1e-180	41526	43579	2	1956	2054	1	98	-
	AC188398-14	cog1250: 3-hydroxyacyl-dehydrogenase	1e-170	44359	48959	7	3951	4601	6	650	-
	AC188398-15	aminotransferase	1e-170	49517	51412	2	1746	1896	1	150	+
	AC188398-16	transport protein	1e-176	51589	55116	6	2715	3528	5	813	-
	AC188398-17	phosphate acetyltransferase	1e-170	55454	58874	2	3270	3421	1	151	+
	AC188398-18	atpase associated with various cellularaaa_3	1e-112	58919	61646	4	2358	2728	3	370	-
	AC188398-19	regulator	1e-83	61985	63134	2	1044	1150	1	106	-
	AC188398-2	atp-binding component of a transport system	1e-170	2975	10368	9	6255	7394	8	1139	-
	AC188398-20	sugar nucleotide epimerase	1e-123	64474	66125	3	1362	1652	2	290	+
	AC188398-21	mannitol dehydrogenase	1e-175	68965	70386	1	1422	1422	0	0	-
	AC188398-22	histidine transport system permease protein	1e-117	72324	74321	3	1800	1998	2	198	-
	AC188398-23	lysine-arginine-ornithine-binding periplasmic protein	1e-123	74843	75625	1	783	783	0	0	-
	AC188398-24	amidophosphoribosyltransferase	1e-170	76583	79553	4	2490	2971	3	481	-
	AC188398-26	nadh dehydrogenase i chain m	1e-170	91969	94872	3	2643	2904	2	261	+
	AC188398-27	receptor regulator protein	1e-139	94925	96703	3	1440	1779	2	339	-
	AC188398-28	competence damage-inducible protein a	1e-178	98999	108460	13	6444	9462	12	3018	+
	AC188398-29	mr-mle-family protein	1e-170	108667	112840	7	3681	4174	6	493	+
	AC188398-3	2-component sensor protein	1e-170	11228	12988	1	1761	1761	0	0	+
	AC188398-30	sn-glycerol-3-phosphate dehydrogenaselarge subunit	1e-170	115312	117009	1	1698	1698	0	0	-
	AC188398-31	glycerol-3-phosphate transporter	1e-158	117527	118561	1	1035	1035	0	0	+
	AC188398-4	positive response regulator for colanic capsule biosynthesis	1e-119	13237	14548	2	1239	1312	1	73	+
	AC188398-5	dna gyrase subunit a	1e-170	15580	20103	4	4188	4524	3	336	-
	AC188398-6	ribonucleotide-diphosphate reductase alpha subunit	1e-170	20337	24965	3	3966	4629	2	663	+
	AC188398-7	acetyl-carboxylase beta subunit	1e-121	25395	27401	3	1560	2007	2	447	-
	AC188398-8	aspartate-semialdehyde dehydrogenase	1e-121	27860	30017	4	1509	2158	3	649	-
	AC188398-9	cell division protein	1e-82	31331	32046	2	618	716	1	98	+
AC188401	AC188401-12	isp4-like protein(sexual differentiation process protein )	1e-170	70602	73988	7	2295	3387	6	1092	+
	AC188401-13	at4g27720 t29a15_210	1e-172	74456	76857	7	1419	2402	6	983	-
	AC188401-15	protein kinase domain containingexpressed	1e-62	82525	84498	9	609	1974	8	1365	-
	AC188401-4	aluminum-activated malate transporter-like	1e-147	25828	27792	6	1569	1965	5	396	+
	AC188401-5	yippee-like 3	1e-52	29307	29845	2	321	539	1	218	-
AC188760	AC188760-10	zinc finger protein	1e-46	64392	66147	5	846	1756	4	910	+
AC188760	AC188760-13	calcineurin-like phosphoesterase family protein	1e-12	84401	85974	4	495	1574	3	1079
	AC188760-4	50s ribosomal protein l15	1e-50	34929	35591	2	369	663	1	294	-
	AC188760-6	50s ribosomal protein l15	1e-37	39447	40125	3	456	679	2	223	-
AC188840	AC188840-13	gene product	1e-89	50404	52533	3	894	2130	2	1236	-
	AC188840-15	leaf senescence	1e-44	64150	65685	3	660	1536	2	876	-
AC188842	AC188842-10	prolyl 4-expressed	1e-61	75320	76721	5	474	1402	4	928	+
	AC188842-2	gene product	1e-171	13727	18644	13	1512	4918	12	3406	+
	AC188842-5	transcription factor	1e-76	48385	51888	9	1197	3504	8	2307	+
AC189045	AC189045-1	cdp-diacylglycerol--glycerol-3-phosphate 3-phosphatidyltransferase	1e-43	56	1861	4	1050	1806	3	756	+
	AC189045-10	aminopeptidase n	1e-26	23704	23997	1	294	294	0	0	-
	AC189045-11	glucans biosynthesis protein	1e-40	24435	25224	2	747	790	1	43	-
	AC189045-12	synthase	1e-178	25492	27169	2	1635	1678	1	43	-
	AC189045-13	beta-glucosidase 6-phospho-beta- glucosidase beta- galactosidase	1e-99	27445	28709	2	1185	1265	1	80	+
	AC189045-14	3-oxoacyl-(acyl carrier protein) synthase	1e-179	28967	31355	3	2289	2389	2	100	-
	AC189045-15	glycosylfamily 2	1e-179	31520	40174	10	7944	8655	9	711	-
	AC189045-16	phospholipid biosynthesis acyltransferase	1e-69	40615	42410	3	1629	1796	2	167	-
	AC189045-17	major facilitator superfamily mfs_1	1e-173	42639	47770	5	4614	5132	4	518	-
	AC189045-18	transcriptionalfamily	1e-67	48027	51188	5	2211	3162	4	951	+
	AC189045-3	inner membrane protein	1e-52	4053	4607	1	555	555	0	0	+
	AC189045-31	sulphate transporter	1e-170	82252	84915	4	1977	2664	3	687	+
	AC189045-32	nad-dependent dna ligase	1e-101	87267	88529	3	1077	1263	2	186	-
	AC189045-4	tet operon regulator	1e-80	5049	9400	5	3708	4352	4	644	-
	AC189045-5	aldehyde dehydrogenase	1e-175	10082	12359	3	2067	2278	2	211	+
	AC189045-6	periplasmic glucose-1-phosphatase	1e-45	12424	13981	2	1080	1558	1	478	-
	AC189045-7	paraquat-inducible protein b	1e-180	14260	18120	6	3222	3861	5	639	-
	AC189045-8	cog3217: uncharacterized fe-s protein	1e-113	18381	19814	2	1368	1434	1	66	+
	AC189045-9	polysaccharide biosynthesis protein	1e-53	20126	22509	2	1899	2384	1	485	-
AC189050	AC189050-19	translation initiation factor if-2	1e-08	43718	44861	2	636	1144	1	508	-
	AC189050-30	lipase class 3 family protein	1e-41	93666	94305	2	609	640	1	31	-
	AC189050-8	cation exchanger-like protein	1e-06	22852	23672	4	462	821	3	359	-
AC189748	AC189748-13	eukaryotic translation initiation factor 5a isoform iv	1e-85	78781	80527	5	480	1747	4	1267	+
	AC189748-4	y5161_arath uncharacterized protein at5g01610	1e-57	37469	38239	3	504	771	2	267	+
	AC189748-7	hipl1 proteinexpressed	1e-173	48009	49955	5	1362	1947	4	585	+
	AC189748-8	hipl1 proteinexpressed	1e-71	50165	51021	4	642	857	3	215	+
AC190260	AC190260-11	protein kinase-like protein	1e-180	84543	88572	9	1512	4030	8	2518	+
	AC190260-7	bzip protein	1e-170	43356	47865	4	2445	4510	3	2065	+
AC190263	AC190263-1	bhlh transcription factor	1e-18	59	491	3	297	433	2	136	+
	AC190263-5	membrane protein	1e-117	17882	19236	3	1197	1355	2	158	+
	AC190263-8	threonyl-trna synthetase	1e-170	29198	32098	7	2028	2901	6	873	+
	AC190263-9	polygalacturonase	1e-136	34232	35642	3	1203	1411	2	208	+
AC190279	AC190279-1	24 kda seed maturation protein	1e-67	5375	6626	4	657	1252	3	595	+
	AC190279-13	protein kinase family protein	1e-152	82622	86998	5	2127	4377	4	2250	-
	AC190279-14	serine threonine protein kinase family protein	1e-25	90993	93880	4	1317	2888	3	1571	-
	AC190279-15	protein kinase family protein	1e-11	96013	96585	1	573	573	0	0	-
	AC190279-7	lipid transfer protein	1e-25	25818	26066	1	249	249	0	0	-
AC190312	AC190312-2	protein	1e-09	22242	23090	2	402	849	1	447	+
AC190487	AC190487-8	growth-regulating factor 1	1e-23	21075	22527	5	990	1453	4	463	+
	AC190487-9	growth-regulating factor 1	1e-10	22777	23963	4	948	1187	3	239	-
AC190598	AC190598-11	growth-regulating factor 1	1e-13	47059	48544	5	837	1486	4	649	+
	AC190598-12	af466646_3ornithine carbamoyltransferase	1e-10	48868	50477	3	1482	1610	2	128	+
	AC190598-14	plant protein familyexpressed	1e-170	54735	58305	11	1608	3571	10	1963	+
	AC190598-17	growth-regulating factor 1	1e-05	69112	69832	2	651	721	1	70	-
	AC190598-19	growth-regulating factor 1	1e-09	78131	80878	8	1860	2748	7	888	+
	AC190598-2	lmbr1 integral membrane	1e-20	5327	6761	5	840	1435	4	595	-
	AC190598-21	rna binding protein	1e-29	88612	89551	2	837	940	1	103	+
	AC190598-24	af466646_3ornithine carbamoyltransferase	1e-24	98964	102312	7	2313	3349	6	1036	+
	AC190598-26	rnp domain protein(The RNP domain is a very common eukaryotic protein domain involved in recognition of a wide range of RNA structures and sequences)	1e-55	106242	111779	9	1272	5538	8	4266	+
	AC190598-6	growth-regulating factor 1	1e-21	28221	29922	4	1533	1702	3	169	+
	AC190598-8	af466646_3ornithine carbamoyltransferase	1e-10	34373	37458	8	2004	3086	7	1082	-
AC190648	AC190648-11	xyloglucan endotransglycosylase	1e-142	73003	74150	4	888	1148	3	260	-
	AC190648-13	ac015445_8 ests gb	1e-124	79483	80998	2	1395	1516	1	121	-
	AC190648-3	high-affinity potassium transporter	1e-170	11897	15103	9	2430	3207	8	777	+
	AC190648-5	mads-box protein	1e-50	46818	48384	2	1470	1567	1	97	-
AC190660	AC190660-10	ring finger 1	1e-12	24883	26706	4	804	1824	3	1020	-
	AC190660-11	af466646_3ornithine carbamoyltransferase	1e-12	27418	27789	1	372	372	0	0	+
	AC190660-12	periplasmic sensor signal transduction histidine kinase	1e-07	28183	29929	5	1320	1747	4	427	-
	AC190660-18	af466646_3ornithine carbamoyltransferase	1e-15	40799	41269	1	471	471	0	0	-
	AC190660-2	surface glycoprotein	0.0001	2536	2808	1	273	273	0	0	-
	AC190660-22	keratinocytes proline-rich protein	1e-41	54787	56421	4	1437	1635	3	198	-
	AC190660-26	receptor protein kinase-like	1e-170	63812	65456	2	1416	1645	1	229	-
	AC190660-27	receptor protein kinase-like	1e-28	65900	69231	7	2322	3332	6	1010	-
	AC190660-35	rna binding protein	1e-33	103167	104549	3	1233	1383	2	150	-
	AC190660-36	growth-regulating factor 1	1e-10	104930	105300	2	309	371	1	62	-
	AC190660-8	3hc4 type familyexpressed	1e-10	19840	21773	2	483	1934	1	1451	-
AC190773	AC190773-10	leucine aminopeptidase	1e-146	35907	42477	13	2484	6571	12	4087	+
	AC190773-28	phospholipase carboxylesterase familyexpressed	1e-170	88617	91937	10	2040	3321	9	1281	-
	AC190773-29	photosystem ii oxygen evolving complex protein	1e-99	93612	94387	2	681	776	1	95	+
AC190777	AC190777-10	mismatch binding protein mus3	1e-30	77008	81714	8	906	4707	7	3801	-
	AC190777-11	bet v i allergen family protein	1e-70	85332	86641	4	774	1310	3	536	+
	AC190777-6	50s ribosomal proteinchloroplast precursor	1e-11	33212	33511	2	261	300	1	39	-
AC190805	AC190805-1	zinc finger (c3hc4-type ring finger) family protein	1e-160	5276	9516	7	1302	4241	6	2939	-
	AC190805-2	magnesium transporter-like family protein (mrs2-7)	1e-138	11962	16402	13	1296	4441	12	3145	-
	AC190805-6	glycosyl transferase family 8	1e-149	50644	54109	6	1416	3466	5	2050	-
	AC190805-8	gaut6 (galacturonosyltransferase 6) polygalacturonate 4-alpha-galacturonosyltransferase transferring glycosyl groups	1e-22	60375	62661	7	693	2287	6	1594	-
AC190836	AC190836-1	disease resistance protein (cc-nbs-lrr class)	1e-73	4069	5342	2	1080	1274	1	194	-
	AC190836-10	disease resistance protein	1e-22	33178	34582	3	1101	1405	2	304	+
	AC190836-12	disease resistance protein rpp8	1e-24	39405	39773	1	369	369	0	0	+
	AC190836-18	protein kinase xa21	1e-55	65642	70470	7	1128	4829	6	3701	-
	AC190836-19	disease resistance protein (cc-nbs-lrr class)	1e-54	83124	83975	1	852	852	0	0	+
	AC190836-20	disease resistance protein	1e-22	84904	85260	1	357	357	0	0	+
	AC190836-3	mtacp-1 (mitochondrial acyl carrier protein 1) acyl carrier	1e-09	12438	14915	2	705	2478	1	1773	+
	AC190836-4	resistance protein rpp8-like protein	1e-90	16218	18092	1	1875	1875	0	0	-
	AC190836-5	disease resistance protein (cc-nbs-lrr class)	1e-87	20190	21926	1	1737	1737	0	0	+
AC190852	AC190852-19	af466646_3ornithine carbamoyltransferase	1e-20	105105	107390	5	1173	2286	4	1113	+
	AC190852-6	isoform cra_a	1e-170	30258	32401	3	1854	2144	2	290	-
AC192229	AC192229-1	myb-related transcription factor	1e-23	1295	2133	2	669	839	1	170	+
	AC192229-30	cytosolic malate dehydrogenase	1e-145	93260	94856	6	906	1597	5	691	+
AC193321	AC193321-10	protein	1e-19	54234	55760	4	744	1527	3	783	-
	AC193321-4	protein	1e-29	17851	19923	6	1056	2073	5	1017	-
AC193349	AC193349-1	rna binding protein	1e-28	620	3108	4	1311	2489	3	1178	+
	AC193349-11	mitogen-activated kinase kinase kinaseexpressed	1e-179	38447	42581	11	2034	4135	10	2101	+
	AC193349-25	r2r3-myb transcription factor myb3	1e-65	86770	88655	2	834	1886	1	1052	-
AC193383	AC193383-10	nucleic acid binding zinc ion binding	1e-07	59833	60126	1	294	294	0	0	-
	AC193383-12	at5g16110 t21h19_30	1e-08	64678	65239	3	399	562	2	163	+
	AC193383-13	aspartyl protease family protein	1e-170	65809	68846	11	1674	3038	10	1364	+
	AC193383-16	40s ribosomal protein s4	1e-24	83802	86199	6	528	2398	5	1870	-
	AC193383-17	aspartyl protease family protein	1e-170	91402	96498	15	2112	5097	14	2985	+
	AC193383-18	plasma membrane intrinsic protein	1e-122	98474	99911	4	819	1438	3	619	-
	AC193383-3	nep1-interacting protein 2	1e-97	10499	11907	5	708	1409	4	701	+
	AC193383-4	protein serine threonine kinase bnk1	1e-91	14250	16043	6	1179	1794	5	615	+
	AC193383-5	protein phosphatase 2c-like protein	1e-178	16552	18814	6	1269	2263	5	994	-
	AC193383-8	la domain containingexpressed	1e-86	39095	43117	6	1608	4023	5	2415	+
AC193480	AC193480-6	elicitor-inducible lrr receptor-like protein eilp	1e-27	26384	27278	2	792	895	1	103	+
	AC193480-7	hcr2-(nucleic protein)	1e-54	31734	33248	2	1362	1515	1	153	+
AC193486	AC193486-12	dna ligase	1e-128	41682	43549	4	1626	1868	3	242	-
	AC193486-15	af466646_3ornithine carbamoyltransferase	1e-12	47033	47176	1	144	144	0	0	+
	AC193486-21	serine arginine repetitive matrix 1	1e-06	72967	73615	2	426	649	1	223	+
AC193495	AC193495-12	precursor alliinase	1e-168	47102	49717	5	1374	2616	4	1242	-
	AC193495-4	helix-loop-helix dna-binding domain containingexpressed	1e-76	10549	15678	9	1785	5130	8	3345	-
AC193505	AC193505-10	30s ribosomal protein s21	1e-30	45083	46344	2	525	1262	1	737	-
	AC193505-16	chloride channel	1e-170	75876	79058	6	2388	3183	5	795	+
	AC193505-17	at3g27210 k17e12_3	1e-49	80271	82495	3	726	2225	2	1499	-
	AC193505-19	receptor protein kinase-like	1e-170	91585	93600	1	2016	2016	0	0	+
	AC193505-20	af329729_1regulator of gene silencing	1e-41	95086	96541	2	600	1456	1	856	-
	AC193505-3	imp dehydrogenase gmp reductase	1e-18	22893	24792	5	1488	1900	4	412	+
AC193506	AC193506-11	receptor kinase-like protein	1e-153	48959	52399	5	2802	3441	4	639	+
	AC193506-12	udp-glucose pyrophosphorylase	1e-23	54357	57148	8	558	2792	7	2234	-
	AC193506-16	terpene synthase cyclase family protein	1e-16	84762	85049	1	288	288	0	0	+
	AC193506-17	protein phosphatase 2c containing protein	1e-138	87984	89495	2	1074	1512	1	438	-
AC193506	AC193506-3	calcineurin-like phosphoesterase family protein	1e-32	7447	10290	4	1368	2844	3	1476
	AC193506-4	fimbriata-like protein	1e-06	11898	13695	4	921	1798	3	877	-
AC193514	AC193514-16	protein kinase family protein	1e-109	80675	82196	6	822	1522	5	700	-
AC193517	AC193517-10	zinc finger	1e-07	53729	55088	2	1272	1360	1	88	-
	AC193517-16	actin	1e-170	75056	76747	4	1131	1692	3	561	+
	AC193517-17	zinc finger (c3hc4-type ring finger) family protein	1e-38	78515	79099	1	585	585	0	0	-
	AC193517-2	nucleoporin family protein	1e-170	8567	15126	12	2973	6560	11	3587	+
	AC193517-6	ribosomal protein l9	1e-96	40797	41844	3	585	1048	2	463	+
	AC193517-7	nodulin-like protein	1e-45	43760	45553	5	813	1794	4	981	+
AC193517	AC193517-9	calcineurin-like phosphoesterase family protein	1e-44	49591	53213	7	1737	3623	6	1886
AC193751	AC193751-8	f-box family protein	1e-145	79822	81069	1	1248	1248	0	0	-
	AC193751-9	crooked neck cell cycle	1e-120	86802	88697	6	837	1896	5	1059	-
AC193940	AC193940-10	sucrose phosphate synthase	1e-170	76720	82039	13	3147	5320	12	2173	-
	AC193940-5	far-red impaired response protein	1e-172	25280	32417	8	3042	7138	7	4096	-
AC193992	AC193992-4	tbc domain-containing protein	1e-75	33663	41113	17	1830	7451	16	5621	+
	AC193992-5	gtpase-activating protein gyp7	1e-44	43843	44184	1	342	342	0	0	+
AC193994	AC193994-12	af412051_1 at1g28510 f3m18_5	1e-06	58022	58684	3	183	663	2	480	-
	AC193994-13	f-box protein	1e-62	72544	73620	4	696	1077	3	381	+
	AC193994-14	glycine-rich protein	1e-170	74689	86395	22	4326	11707	21	7381	+
	AC193994-6	chromosome 1 open reading frame 123	1e-70	16435	18679	4	501	2245	3	1744	+
	AC193994-9	sigma factor	1e-130	43809	48671	9	1788	4863	8	3075	+
AC194316	AC194316-17	protein kinase family protein	1e-109	87005	88526	6	822	1522	5	700	+
AC194326	AC194326-15	aim1 protein	1e-13	81955	83425	3	555	1471	2	916	+
	AC194326-17	chromatin assembly factorsubunit b	1e-178	86715	90770	13	1482	4056	12	2574	-
AC194348	AC194348-19	helix-loop-helix dna-binding	1e-06	33067	33874	6	288	808	5	520	+
AC194354	AC194354-11	kinase interacting family protein	1e-131	17126	21268	7	3000	4143	6	1143	-
	AC194354-20	ap2 erebp transcription factor	1e-62	39335	40603	3	870	1269	2	399	+
	AC194354-22	aldehyde dehydrogenase 6member a1	-	43007	43800	6	423	794	5	371	-
	AC194354-26	methylmalonate-semialdehyde dehydrogenase	1e-29	51570	55267	14	1464	3698	13	2234	-
	AC194354-27	methylmalonate semi-aldehyde dehydrogenase	1e-74	55508	58663	12	1287	3156	11	1869	-
	AC194354-8	nucleotide sugar epimerase-like protein	1e-45	11701	13255	6	726	1555	5	829	+
AC194364	AC194364-12	anthocyanidin-3-glucoside rhamnosyltransferase	1e-141	13332	14732	1	1401	1401	0	0	-
	AC194364-18	zinc finger containing	1e-22	23678	25710	5	1356	2033	4	677	-
	AC194364-27	at1g30760 t5i8_22( FAD-linked oxidoreductase family )	1e-119	40922	42357	2	1245	1436	1	191	+
	AC194364-31	lac17 (laccase 17) copper ion binding oxidoreductase	1e-170	52601	54598	5	1608	1998	4	390	-
	AC194364-32	transcription regulator	1e-35	56774	57880	1	1107	1107	0	0	+
	AC194364-33	h-protein promoter binding factor-1	1e-77	60459	62963	7	1452	2505	6	1053	+
	AC194364-44	zinc finger (c3hc4-type ring finger) family protein	1e-37	92417	94580	10	864	2164	9	1300	-
	AC194364-7	anthocyanidin-3-glucoside rhamnosyltransferase	1e-133	7422	8759	1	1338	1338	0	0	+
AC194383	AC194383-21	orcinol o-methyltransferase	1e-12	40335	41020	4	378	686	3	308	+
	AC194383-4	orcinol o-methyltransferase	1e-60	8402	9558	3	810	1157	2	347	+
	AC194383-9	orcinol o-methyltransferase	1e-104	14732	16426	7	1254	1695	6	441	+
AC197181	AC197181-24	zinc knuckle family protein	1e-08	42950	43983	6	621	1034	5	413	+
	AC197181-35	at5g09790 f17i14_20	1e-57	60771	61719	4	456	949	3	493	-
AC197182	AC197182-15	trehalose-6-phosphate phosphatase	1e-19	23702	24323	5	213	622	4	409	+
	AC197182-18	ac073942_7a pr00989 protein from homo sapiens gi	1e-28	31629	32969	9	594	1341	8	747	+
	AC197182-20	ap2 domain containing protein	1e-140	36619	37650	1	1032	1032	0	0	-
	AC197182-31	wd-40 repeat family protein	1e-93	63904	65953	11	954	2050	10	1096	-
	AC197182-33	wd-40 repeat family protein	1e-34	68874	69860	4	657	987	3	330	-
	AC197182-39	glycosyl hydrolase family 3 protein	1e-180	78949	82046	7	2652	3098	6	446	+
AC197184	AC197184-37	serine carboxypeptidase ii	1e-103	112039	114421	8	1518	2383	7	865	-
	AC197184-38	serine carboxypeptidase ii	1e-43	114815	115691	3	576	877	2	301	-
AC197190	AC197190-1	oxidoreductase family protein	1e-28	213	1893	6	456	1681	5	1225	+
	AC197190-14	anthranilate phosphoribosyltransferase-like protein	1e-170	91412	93730	1	2319	2319	0	0	+
	AC197190-15	cell differentiation protein	1e-89	94897	100778	11	1122	5882	10	4760	-
	AC197190-2	bromo-adjacent homologydomain-containing protein	1e-14	4208	7033	7	714	2826	6	2112	-
AC197192	AC197192-8	dc1 domain-containing protein	1e-25	10922	12484	3	1149	1563	2	414	-
AC197194	AC197194-11	nitrate transporter	1e-170	64766	66903	5	1764	2138	4	374	+
	AC197194-12	secreted protein	1e-109	67357	69641	4	741	2285	3	1544	+
	AC197194-13	ankyrin protein	1e-175	70778	76401	12	1374	5624	11	4250	-
AC202819	AC202819-6	at1g15070 f9l1_1(zinc finger-containing Glycine-rich RNA binding protein)	1e-39	43618	45906	4	423	2289	3	1866	-
	AC202819-8	at1g15070 f9l1_1	1e-57	53915	55094	2	867	1180	1	313	+
AC202820	AC202820-2	lipid transfer protein	1e-53	10661	11103	2	363	443	1	80	+
AC202821	AC202821-1	calcineurin-like phosphoesterase family protein	1e-19	431	1046	2	432	616	1	184
AC202821	AC202821-15	stip	1e-66	67573	69256	3	972	1684	2	712	-
	AC202821-17	tuftelin interacting protein 11	1e-140	72957	74860	3	1269	1904	2	635	+
	AC202821-18	zinc finger (an1-like) family protein	1e-07	75715	75996	2	225	282	1	57	-
	AC202821-19	plastid rna polymerase sigma factor	1e-179	76607	79434	9	1524	2828	8	1304	-
AC202821	AC202821-2	calcineurin-like phosphoesterase-like protein	1e-21	2312	3264	4	588	953	3	365
	AC202821-5	aar2 protein family	1e-10	10433	13009	4	312	2577	3	2265	-
AC202822	AC202822-1	bhlh family protein	1e-36	2631	3436	2	279	806	1	527	+
	AC202822-14	beta-glucuronidase precursor	1e-56	89230	91515	7	1017	2286	6	1269	-
	AC202822-2	glutaredoxin family protein	1e-126	5541	6674	1	1134	1134	0	0	-
	AC202822-4	rna recognition motif-containing protein	1e-58	27560	30445	4	747	2886	3	2139	-
AC202823	AC202823-3	calcineurin-like phosphoesterase family protein	1e-49	30367	32392	6	1614	2026	5	412
AC202823	AC202823-5	non-smc condensin iisubunit d3	1e-170	37390	41322	9	2526	3933	8	1407	+
	AC202823-6	atkinesin-13a kinesin-13a microtubule motor	1e-170	41833	47662	13	2400	5830	12	3430	-
AC202824	AC202824-2	wall-associated kinase 4	1e-83	22743	25263	3	1356	2521	2	1165	+
	AC202824-4	protein kinase type i egf	1e-173	27804	30179	2	1992	2376	1	384	+
	AC202824-7	proteasome maturation factor ump1 family protein	1e-17	49468	53754	10	1719	4287	9	2568	-
AC202826	AC202826-7	at1g15100 f9l1_3	1e-14	32354	32848	1	495	495	0	0	-
AC202826	AC202826-9	calcineurin-like phosphoesterase family protein	1e-31	47761	50018	6	1497	2258	5	761
AC202827	AC202827-6	serine threonine kinase 11 interacting protein	1e-180	54531	57611	5	2136	3081	4	945	-
AC202828	AC202828-1	smap1 (small acidic protein 1)	1e-07	2780	2917	1	138	138	0	0	+
	AC202828-2	multidrug resistance protein 1 homolog	1e-16	4066	5497	4	345	1432	3	1087	+
AC202829	AC202829-5	growth-regulating factor 1	1e-09	14594	15016	1	423	423	0	0	-
	AC202829-9	growth-regulating factor 1	1e-18	22262	24559	5	1614	2298	4	684	+
AC202830	AC202830-1	tir-nbs-lrr-tir type disease resistance protein	1e-179	7086	12210	7	3753	5125	6	1372	+
	AC202830-10	tir-nbs-tir type disease resistance protein	1e-63	58556	65219	13	3216	6664	12	3448	+
	AC202830-11	tir-nbs-lrr-tir type disease resistance protein	1e-180	67366	73917	8	3603	6552	7	2949	+
	AC202830-12	tir-nbs-lrr type disease resistance protein	1e-107	78942	80440	2	1215	1499	1	284	+
	AC202830-3	nbs-type resistance protein	1e-81	16148	21190	10	2361	5043	9	2682	+
AC202830	AC202830-4	calcineurin-like phosphoesterase family protein	1e-18	22476	27462	8	1569	4987	7	3418
	AC202830-8	nematode resistance-like protein	1e-180	46522	53836	8	3861	7315	7	3454	+
	AC202830-9	tir-nbs-lrr type disease resistance protein	1e-61	55899	57528	3	750	1630	2	880	+
AC202831	AC202831-3	sumo (ubiquitin-related) homolog family member (smo-1)	1e-48	12056	15758	6	666	3703	5	3037	+
	AC202831-4	phosphatidic acid phosphatase beta	1e-122	21910	24800	9	1110	2891	8	1781	-
	AC202831-5	sll2 protein	1e-13	29153	31104	3	528	1952	2	1424	-
	AC202831-6	sll2 protein	1e-57	33205	38236	6	1509	5032	5	3523	-
AC202832	AC202832-10	protein	1e-16	56535	57880	2	459	1346	1	887	-
	AC202832-4	circumsporozoite protein	1e-13	19760	20340	2	363	581	1	218	+
