# Supplementary material for: A preliminary analysis of genome structure and composition in Gossypium hirsutum
Source: BMC Genomics. 2008 Jul 1;9:314. doi: 10.1186/1471-2164-9-314 (PMC2481271; doi:10.1186/1471-2164-9-314)
Supplement: Additional file 3 — 142 BACs clones information. The data provided 142 BACs clones information in detail. [file 1471-2164-9-314-S3.xls]

## Sheet: Sheet1
Table S3 142 BACs clones information
BACs	No. Gaps	Len(bp)	No.genes	No. mobile elements	No.intact LTRs*	Gene denity/100kb
AC184122	12	93137	0	16	21	0
AC187061	3	141655	0	24	1	0
AC187136	1	93160	0	21	3	0
AC187145	1	102885	0	34	1	0
AC187202	1	93836	0	14	0	0
AC187206	0	87776	0	22	2	0
AC187220	2	89250	0	20	0	0
AC187396	0	95093	0	16	0	0
AC187550	3	96437	0	10	0	0
AC187804	14	129108	0	25	7	0
AC187838	0	98864	0	0	4	0
AC187849	0	103016	0	55	5	0
AC188028	0	77100	0	0	1	0
AC188030	6	113503	0	24	14	0
AC188037	1	93239	0	14	2	0
AC189743	0	110888	0	17	2	0
AC189931	0	103756	0	28	2	0
AC190656	1	101577	0	20	1	0
AC190662	10	92463	0	32	0	0
AC190663	15	69992	0	15	0	0
AC190779	3	23093	0	2	0	0
AC190814	0	103822	0	18	1	0
AC190840	2	90136	0	14	2	0
AC193955	6	84458	0	33	3	0
AC194319	0	77717	0	40	6	0
AC197186	4	93994	0	0	6	0
AC197187	2	89060	0	55	6	0
AC197193	8	81006	0	5	0	0
AC197198	8	104979	0	51	0	0
AC202817	3	90939	0	18	1	0
AC188397	20	197943	1	26	1	0.50
AC184115	11	127857	1	11	23	0.78
AC187472	1	112679	1	8	5	0.89
AC188016	1	99250	1	21	3	1.01
AC202820	14	97676	1	8	1	1.02
AC188199	1	96814	1	12	1	1.03
AC188141	3	94137	1	23	4	1.06
AC187794	0	92975	1	10	0	1.07
AC187549	2	91690	1	9	1	1.09
AC194316	2	92021	1	4	0	1.09
AC193514	0	91147	1	15	2	1.10
AC194348	17	91090	1	11	0	1.1
AC197192	4	90978	1	4	1	1.1
AC187548	1	90290	1	19	0	1.11
AC187801	2	88492	1	11	1	1.13
AC190312	0	87558	1	13	0	1.14
AC187405	0	86511	1	28	3	1.16
AC188139	5	168222	2	21	6	1.19
AC190852	24	152585	2	27	60	1.31
AC192229	12	128387	2	14	4	1.56
AC202827	12	63638	1	11	0	1.57
AC193495	4	121545	2	10	1	1.65
AC197184	16	118047	2	10	1	1.69
AC193992	2	107071	2	13	0	1.87
AC202826	12	104952	2	12	1	1.90
AC193940	0	104311	2	18	0	1.92
AC187141	1	103312	2	3	0	1.94
AC187213	0	101775	2	26	5	1.97
AC187836	1	101480	2	12	2	1.97
AC187473	1	100915	2	0	0	1.98
AC188142	1	101160	2	13	2	1.98
AC184124	17	147713	3	19	3	2.03
AC202828	2	96584	2	16	3	2.07
AC187812	3	95509	2	9	0	2.09
AC193751	17	95291	2	7	0	2.10
AC187200	0	94988	2	6	0	2.11
AC197181	8	94172	2	18	0	2.12
AC202832	2	94252	2	12	1	2.12
AC183925	8	141146	3	20	2	2.13
AC185509	0	93236	2	17	5	2.15
AC190260	2	91653	2	19	2	2.18
AC194326	3	91724	2	18	3	2.18
AC188840	0	89251	2	8	3	2.24
AC193480	13	84253	2	16	2	2.37
AC190773	3	124268	3	11	5	2.41
AC193321	6	82504	2	15	1	2.42
AC183972	7	120481	3	13	2	2.49
AC187400	9	118690	3	9	3	2.53
AC193349	10	113565	3	18	3	2.64
AC189050	4	108939	3	11	0	2.75
AC193486	9	104727	3	11	0	2.86
AC187471	2	104039	3	8	0	2.88
AC202819	20	68919	2	8	0	2.90
AC183933	12	136130	4	20	6	2.94
AC190777	10	101120	3	20	0	2.97
AC187407	6	98518	3	12	2	3.05
AC188842	0	98165	3	12	2	3.06
AC197194	1	95856	3	0	0	3.13
AC188026	2	95348	3	3	0	3.15
AC202829	15	63354	2	9	0	3.16
AC188140	0	93026	3	10	1	3.22
AC187221	0	88329	3	8	1	3.40
AC194383	8	85708	3	12	1	3.50
AC202824	13	84900	3	28	1	3.53
AC187578	2	111059	4	8	2	3.6
AC186029	5	137699	5	9	3	3.63
AC197190	4	104030	4	11	0	3.85
AC190263	0	100492	4	17	2	3.98
AC187031	2	99586	4	5	1	4.02
AC189748	0	99066	4	8	0	4.04
AC187876	22	246179	10	24	4	4.06
AC202831	4	97517	4	8	1	4.10
AC187882	6	96794	4	5	1	4.13
AC202822	13	94230	4	6	2	4.24
AC187848	1	70619	3	0	0	4.25
AC190648	6	93811	4	8	1	4.26
AC190805	1	93742	4	16	0	4.27
AC188200	0	68496	3	4	6	4.38
AC188760	0	90999	4	8	3	4.39
AC187214	1	99587	5	7	1	5.00
AC190279	2	99480	5	10	1	5.03
AC193994	2	98741	5	9	1	5.06
AC190487	1	39208	2	4	1	5.10
AC188017	2	97574	5	9	0	5.12
AC202823	14	58372	3	9	0	5.13
AC187470	0	110475	6	14	1	5.43
AC187545	6	106201	6	18	0	5.65
AC194354	8	102661	6	10	1	5.84
AC187225	1	101686	6	8	1	5.90
AC188401	2	84317	5	7	2	5.93
AC193505	5	97258	6	12	1	6.17
AC193517	0	111265	7	5	0	6.29
AC193506	5	94176	6	10	1	6.37
AC183953	3	121854	8	13	2	6.57
AC187483	5	121640	8	14	2	6.58
AC187201	0	14752	1	10	0	6.78
AC197182	4	87087	6	4	1	6.89
AC202821	6	97739	7	15	0	7.16
AC194364	13	104486	8	8	1	7.66
AC188035	0	103004	8	23	1	7.77
AC187546	3	102752	8	8	1	7.79
AC202830	3	101359	8	8	6	7.89
AC187810	0	92907	8	13	5	8.61
AC190598	0	119297	11	15	6	9.22
AC193383	2	106836	10	2	1	9.36
AC188018	3	94844	9	10	1	9.49
AC187066	1	102419	10	11	5	9.76
AC190660	15	107714	11	4	0	10.2
AC187478	6	107144	11	27	0	10.27
AC190836	5	85059	9	8	4	10.6
AC188398	3	118582	30	0	0	25.3
AC189045	3	57218	19	0	0	33.2
Total	678	14180818	458	1951	344
Average	4.77		1/31.0kb	1/7.3kb	1/41.2kb	3.12
* included LTRs with nested structures
