# Supplementary material for: A preliminary analysis of genome structure and composition in Gossypium hirsutum
Source: BMC Genomics. 2008 Jul 1;9:314. doi: 10.1186/1471-2164-9-314 (PMC2481271; doi:10.1186/1471-2164-9-314)
Supplement: Additional file 4 — Tandem duplication genes in 30 gene islands. The data provided the ontology analysis of tandem duplication genes in 30 gene islands. F: molecular function; C: cellular component; P: biological process. [file 1471-2164-9-314-S4.xls]

## Sheet: Sheet1
Table S4 Tandem duplication genes in 30 gene islands F:molecular function; C: cellular component ; P:biological process
BACs	Tandem duplication genes	No.gene	F	C	P
AC183953	growth-regulating factor 1	2	molecular function unknown
	af466646_3ornithine carbamoyltransferase	2	catalytic activity	cell	cellular process
AC184124	plasma membrane intrinsic protein	2	transporter activity	cell	establishment of localization/transporter
AC185509	streptococcal hemagglutinin-like protein	2	molecular function unknown	cell
AC187066	resistance protein candidate gene	4	molecular transducer activity/transmembrane receptor activity	cell	cellular process/programmed cell death by apoptosis
AC187400	growth-regulating factor 1	2	molecular function unknown
AC187478	glucose-methanol-cholineoxidoreductase family protein	2	catalytic activity	cell	cellular process
	calmodulin-binding protein	2
	sar1 gtp-binding secretory factor	2	binding	cell	cellular process/singnal transtruction
AC187545	sec10 (exocyst complex component sec10)	4	molecular function unknown		biological process unknown
	ire (incomplete root hair elongation) kinase	2	binding	cell	cellular process
AC187546	rna-binding protein 10	4	binding
AC188017	swi2 snf2-like protein	2	binding	cell
	succinate dehydrogenase flavoprotein alpha subunit	2	binding	cell	establishment of localization/transporter
AC188018	phosphate phosphoenolpyruvate translocator-like protein	2		cell
	adenylosuccinate lyase	2	catalytic activity		cellular process
AC188035	adenylate kinase	2	binding	cell
AC188140	protein phosphatase catalytic subunit	2	catalytic activity	cell	cellular process
AC188760	50s ribosomal protein l15	2	structural molecule activity	cell	cellular process/translation
AC189748	hipl1 protein expressed	2		cell	cellular process
AC190279	protein kinase family protein	3	catalytic activity	cell	cellular process
AC190487	growth-regulating factor 1	2	molecular function unknown
AC190660	receptor protein kinase-like	2	molecular function unknown	cell	cellular process
AC190836	disease resistance protein (cc-nbs-lrr class)	2	molecular transducer activity/transmembrane receptor activity	cell	cellular process/programmed cell death by apoptosis
AC194354	methylmalonate semi-aldehyde dehydrogenase	2	catalytic activity	cell	cellular process
AC197182	wd-40 repeat family protein	2		cell
AC197184	serine carboxypeptidase ii	2	catalytic activity	cell	cellular process
AC202830	tir-nbs-lrr type disease resistance protein	5	molecular transducer activity/transmembrane receptor activity	cell	cellular process/programmed cell death by apoptosis
AC202831	sll2 protein	2	binding/zinc binding	cell
AC202821	calcineurin-like phosphoesterase family protein	2	catalytic activity	cell	cellular process/Protein serine/threonine phosphatase activity
